# Supplementary material for: Cryo-EM structures of human Cx36/GJD2 neuronal gap junction channel
Source: Nat Commun. 2023 Mar 11;14:1347. doi: 10.1038/s41467-023-37040-8 (PMC10008584; doi:10.1038/s41467-023-37040-8)
Supplement: Supplementary file 4 — Source Data [file 41467_2023_37040_MOESM4_ESM.zip]

Archive with 7 entries (6 files):
- Source Data/
- Source Data/SDS-PAGE.ai
- __MACOSX/Source Data/._SDS-PAGE.ai
- Source Data/Cryo-EM micrographs.ai
- __MACOSX/Source Data/._Cryo-EM micrographs.ai
- Source Data/Source Data.xlsx
- __MACOSX/Source Data/._Source Data.xlsx
