# Supplementary material for: Cryo-EM structures of human Cx36/GJD2 neuronal gap junction channel
Source: Nat Commun. 2023 Mar 11;14:1347. doi: 10.1038/s41467-023-37040-8 (PMC10008584; doi:10.1038/s41467-023-37040-8)
Supplement: Supplementary file 4 — Source Data [file 41467_2023_37040_MOESM4_ESM.zip › Source Data/Source Data.xlsx]

## Sheet: SEC
Cx36LMNG-BRIL			Cx36Nano-BRIL-ΔN16			Cx36LMNG-WT			Cx36Nano-WT			Cx36Nano-ΔN8
Retention volume	UV 280nm		Retention volume	UV 280nm		Retention volume	UV 280nm		Retention volume	UV 280nm		Retention volume	UV 280nm
ml	mAU		ml	mAU		ml	mAU		ml	mAU		ml	mAU
0	0		0	0		0	0		0	1.054		0	1.741
0.000499651	-0.00186104		0.000499649	0.0155835		0.1	-0.242		0.2	0.694		0.1	1.509
0.000999303	-0.00192728		0.000999298	0.031167		0.2	-0.336		0.3	0.557		0.2	1.066
0.00149895	-0.00199352		0.00149895	0.0467508		0.2	-0.383		0.5	0.515		0.2	0.948
0.00199861	-0.00205976		0.0019986	0.0623343		0.3	-0.369		0.7	0.496		0.3	0.779
0.00249826	-0.002126		0.00249824	0.0779177		0.4	-0.355		0.8	0.489		0.4	0.618
0.00299791	-0.00219224		0.00299789	0.0935015		0.5	-0.369		1	0.506		0.5	0.508
0.00349756	-0.00225848		0.00349754	0.109085		0.6	-0.378		1.2	0.504		0.6	0.44
0.00399721	-0.00232472		0.00399719	0.124669		0.7	-0.393		1.3	0.506		0.7	0.353
0.00449686	-0.00239095		0.00449684	0.140252		0.7	-0.388		1.5	0.517		0.7	0.263
0.00499651	-0.0024572		0.00499649	0.155836		0.8	-0.369		1.7	0.516		0.8	0.213
0.00549617	-0.00252343		0.00549614	0.171419		0.9	-0.374		1.8	0.51		0.9	0.155
0.00599582	-0.00258967		0.00599579	0.187003		1	-0.374		2	0.518		1	0.088
0.00649547	-0.00265591		0.00649543	0.202587		1.1	-0.369		2.2	0.456		1.1	0.061
0.00699512	-0.00272215		0.00699508	0.21817		1.2	-0.36		2.3	0.385		1.2	0.044
0.00749477	-0.00278839		0.00749473	0.233754		1.2	-0.369		2.5	0.354		1.2	0.013
0.00799442	-0.00285463		0.00799438	0.249337		1.3	-0.345		2.7	0.378		1.3	0.004
0.00849407	-0.00292087		0.00849403	0.264921		1.4	-0.355		2.8	0.396		1.4	-0.018
0.00899372	-0.00298711		0.00899368	0.280504		1.5	-0.336		3	0.441		1.5	-0.031
0.00949338	-0.00305335		0.00949333	0.296088		1.6	-0.331		3.2	0.454		1.6	-0.023
0.00999303	-0.00311959		0.00999298	0.311671		1.7	-0.336		3.3	0.458		1.7	-0.046
0.0104927	-0.00318583		0.0104926	0.327255		1.7	-0.336		3.5	0.484		1.7	-0.085
0.0109923	-0.00325207		0.0109923	0.342839		1.8	-0.326		3.7	0.492		1.8	-0.103
0.011492	-0.00331831		0.0114919	0.358422		1.9	-0.322		3.8	0.484		1.9	-0.138
0.0119916	-0.00338454		0.0119916	0.374006		2	-0.326		4	0.565		2	-0.156
0.0124913	-0.00345079		0.0124912	0.389589		2.1	-0.307		4.2	0.546		2.1	-0.173
0.0129909	-0.00351702		0.0129909	0.405173		2.2	-0.312		4.3	0.524		2.2	-0.186
0.0134906	-0.00358326		0.0134905	0.420757		2.2	-0.312		4.5	0.496		2.2	-0.201
0.0139902	-0.0036495		0.0139902	0.43634		2.3	-0.312		4.7	0.423		2.3	-0.211
0.0144899	-0.00371574		0.0144898	0.451924		2.4	-0.322		4.8	0.375		2.4	-0.228
0.0149895	1.9083e-05		0.0149895	-0.561913		2.5	-0.354		5	0.349		2.5	-0.257
0.0154892	1.86295e-05		0.0154891	-0.570008		2.6	-0.392		5.2	0.364		2.6	-0.27
0.0159888	1.82806e-05		0.0159888	-0.571445		2.7	-0.406		5.3	0.405		2.7	-0.283
0.0164885	1.78857e-05		0.0164884	-0.577325		2.7	-0.415		5.5	0.409		2.7	-0.288
0.0169882	1.7456e-05		0.0169881	-0.585481		2.8	-0.429		5.7	0.44		2.8	-0.307
0.0174878	1.70708e-05		0.0174877	-0.587553		2.9	-0.424		5.8	0.449		2.9	-0.311
0.0179874	1.66755e-05		0.0179874	-0.594744		3	-0.443		6	0.443		3	-0.33
0.0184871	1.62664e-05		0.018487	-0.604577		3.1	-0.42		6.2	0.469		3.1	-0.344
0.0189868	1.59491e-05		0.0189867	-0.608976		3.2	-0.382		6.3	0.462		3.2	-0.35
0.0194864	1.55189e-05		0.0194863	-0.616308		3.2	-0.377		6.5	0.47		3.2	-0.372
0.0199861	1.51928e-05		0.0199859	-0.625306		3.3	-0.372		6.7	0.481		3.3	-0.377
0.0204857	1.4862e-05		0.0204856	-0.634314		3.4	-0.349		6.8	0.484		3.4	-0.395
0.0209854	1.44561e-05		0.0209853	-0.645182		3.5	-0.353		7	0.492		3.5	-0.401
0.021485	-0.000818452		0.0214849	-0.646657		3.6	-0.334		7.2	0.504		3.6	-0.404
0.0219847	-0.0012255		0.0219845	-0.73619		3.7	-0.329		7.3	0.493		3.7	-0.424
0.0224843	-2.10351e-05		0.0224842	-1.31829		3.7	-0.32		7.5	0.496		3.7	-0.456
0.022984	-2.18651e-05		0.0229839	-1.338		3.8	-0.315		7.7	0.513		3.8	-0.482
0.0234836	-2.28428e-05		0.0234835	-1.35847		3.9	-0.311		7.8	0.503		3.9	-0.513
0.0239833	-2.3106e-05		0.0239831	-1.37904		4	-0.311		8	0.44		4	-0.507
0.0244829	-2.3433e-05		0.0244828	-1.39969		4.1	-0.298		8.2	0.409		4.1	-0.528
0.0249826	-2.37593e-05		0.0249824	-1.41638		4.2	-0.301		8.3	0.416		4.2	-0.543
0.0254822	-2.40741e-05		0.0254821	-1.43627		4.2	-0.297		8.5	0.487		4.2	-0.576
0.0259819	-2.43616e-05		0.0259817	-1.45946		4.3	-0.297		8.7	0.602		4.3	-0.586
0.0264815	-2.45446e-05		0.0264814	-1.47435		4.4	-0.284		8.8	0.741		4.4	-0.592
0.0269812	-2.48501e-05		0.026981	-1.49123		4.5	-0.297		9	0.889		4.5	-0.587
0.0274808	-2.5052e-05		0.0274807	-1.50361		4.6	-0.287		9.2	1.212		4.6	-0.604
0.0279805	-2.53793e-05		0.0279803	-1.5208		4.7	-0.278		9.3	1.432		4.7	-0.6
0.0284801	-2.56075e-05		0.02848	-1.53736		4.7	-0.292		9.5	1.652		4.7	-0.606
0.0289798	-2.59111e-05		0.0289796	-1.5491		4.8	-0.278		9.7	1.938		4.8	-0.593
0.0294794	-2.60982e-05		0.0294793	-1.56799		4.9	-0.283		9.8	2.237		4.9	-0.6
0.0299791	-2.64023e-05		0.0299789	-1.58522		5	-0.283		10	2.528		5	-0.603
0.0304787	-2.67838e-05		0.0304786	-1.5995		5.1	-0.273		10.2	2.876		5.1	-0.614
0.0309784	-2.68871e-05		0.0309782	-1.61375		5.2	-0.288		10.3	3.191		5.2	-0.627
0.031478	-2.69021e-05		0.0314779	-1.6287		5.2	-0.273		10.5	3.483		5.2	-0.626
0.0319777	-2.62684e-05		0.0319775	-1.62174		5.3	-0.274		10.7	3.713		5.3	-0.634
0.0324773	-2.4551e-05		0.0324772	-1.55483		5.4	-0.269		10.8	3.929		5.4	-0.643
0.032977	-1.8321e-05		0.0329768	-1.46732		5.5	-0.285		11	4.125		5.5	-0.637
0.0334766	-1.1753e-05		0.0334765	-1.37883		5.6	-0.297		11.2	4.348		5.6	-0.646
0.0339763	-5.69378e-06		0.0339761	-1.27189		5.7	-0.339		11.3	4.617		5.7	-0.649
0.0344759	-5.36968e-06		0.0344758	-1.17222		5.7	-0.363		11.5	4.858		5.7	-0.649
0.0349756	-5.47457e-06		0.0349754	-1.07165		5.8	-0.377		11.7	5.095		5.8	-0.653
0.0354752	-5.4078e-06		0.0354751	-0.987385		5.9	-0.391		11.8	5.362		5.9	-0.658
0.0359749	-5.27651e-06		0.0359747	-0.917795		6	-0.4		12	5.867		6	-0.658
0.0364746	-5.14273e-06		0.0364744	-0.863951		6.1	-0.405		12.2	7.291		6.1	-0.666
0.0369742	-5.03017e-06		0.036974	-0.822572		6.2	-0.359		12.3	10.845		6.2	-0.662
0.0374739	-4.87724e-06		0.0374737	-0.791003		6.2	-0.365		12.5	17.306		6.2	-0.658
0.0379735	-4.71795e-06		0.0379733	-0.766284		6.3	-0.357		12.7	25.707		6.3	-0.671
0.0384732	-4.56697e-06		0.038473	-0.744837		6.4	-0.338		12.8	33.756		6.4	-0.668
0.0389728	-4.39586e-06		0.0389726	-0.726235		6.5	-0.338		13	39.082		6.5	-0.682
0.0394725	-4.21338e-06		0.0394723	-0.710109		6.6	-0.319		13.2	40.415		6.6	-0.673
0.0399721	-4.05745e-06		0.0399719	-0.695055		6.7	-0.324		13.3	38.125		6.7	-0.695
0.0404718	-3.81054e-06		0.0404716	-0.682273		6.7	-0.305		13.5	33.507		6.7	-0.717
0.0409714	-3.62957e-06		0.0409712	-0.668601		6.8	-0.268		13.7	28.069		6.8	-0.739
0.0414711	-3.39969e-06		0.0414708	-0.655047		6.9	-0.203		13.8	23.148		6.9	-0.773
0.0419707	-3.15717e-06		0.0419705	-0.641391		7	-0.14		14	19.232		7	-0.778
0.0424704	-2.92588e-06		0.0424701	-0.62857		7.1	-0.069		14.2	16.388		7.1	-0.78
0.04297	-2.70313e-06		0.0429698	-0.613476		7.2	0.011		14.3	14.445		7.2	-0.798
0.0434697	-2.44333e-06		0.0434694	-0.597229		7.2	0.072		14.5	13.273		7.2	-0.805
0.0439693	-2.17577e-06		0.0439691	-0.579953		7.3	0.171		14.7	12.936		7.3	-0.79
0.044469	-1.85637e-06		0.0444687	-0.561783		7.4	0.306		14.8	13.765		7.4	-0.793
0.0449686	-1.63662e-06		0.0449684	-0.541566		7.5	0.519		15	15.95		7.5	-0.773
0.0454683	-1.41244e-06		0.045468	-0.519496		7.6	0.902		15.2	19.262		7.6	-0.758
0.0459679	-1.11834e-06		0.0459677	-0.498557		7.7	1.397		15.3	22.942		7.7	-0.764
0.0464676	-9.36886e-07		0.0464673	-0.47768		7.7	1.87		15.5	25.822		7.7	-0.762
0.0469672	-6.49157e-07		0.046967	-0.45153		7.8	2.152		15.7	26.931		7.8	-0.76
0.0474669	-3.78153e-07		0.0474666	-0.429553		7.9	2.19		15.8	25.945		7.9	-0.744
0.0479665	-1.27151e-07		0.0479663	-0.407457		8	2.053		16	23.31		8	-0.716
0.0484662	1.58981e-07		0.0484659	-0.380319		8.1	1.835		16.2	19.957		8.1	-0.707
0.0489658	5.18965e-07		0.0489656	-0.356772		8.2	1.638		16.3	16.809		8.2	-0.672
0.0494655	9.8846e-07		0.0494652	-0.336831		8.2	1.465		16.5	14.504		8.2	-0.651
0.0499651	1.44247e-06		0.0499649	-0.316071		8.3	1.334		16.7	13.396		8.3	-0.641
0.0504648	1.94778e-06		0.0504645	-0.293919		8.4	1.257		16.8	13.456		8.4	-0.614
0.0509644	2.29537e-06		0.0509642	-0.275092		8.5	1.193		17	13.783		8.5	-0.601
0.0514641	2.5912e-06		0.0514638	-0.25792		8.6	1.15		17.2	13.853		8.6	-0.579
0.0519638	2.90411e-06		0.0519635	-0.239925		8.7	1.103		17.3	13.375		8.7	-0.553
0.0524634	3.26379e-06		0.0524631	-0.223148		8.7	1.069		17.5	12.175		8.7	-0.507
0.052963	3.69012e-06		0.0529628	-0.211257		8.8	1.041		17.7	10.416		8.8	-0.461
0.0534627	4.14765e-06		0.0534624	-0.190508		8.9	1.042		17.8	8.474		8.9	-0.406
0.0539623	4.71301e-06		0.0539621	-0.179581		9	1.056		18	6.643		9	-0.323
0.054462	5.50157e-06		0.0544617	-0.159973		9.1	1.094		18.2	5.05		9.1	-0.241
0.0549617	6.09505e-06		0.0549614	-0.147474		9.2	1.127		18.3	3.85		9.2	-0.147
0.0554613	6.78001e-06		0.055461	-0.132604		9.2	1.2		18.5	2.996		9.2	-0.035
0.055961	7.65211e-06		0.0559607	-0.119938		9.3	1.309		18.7	2.433		9.3	0.09
0.0564606	8.61729e-06		0.0564603	-0.102227		9.4	1.421		18.8	2.027		9.4	0.221
0.0569603	9.53082e-06		0.05696	-0.0882303		9.5	1.544		19	1.761		9.5	0.338
0.0574599	1.05748e-05		0.0574596	-0.0794108		9.6	1.691		19.2	1.57		9.6	0.486
0.0579596	1.14036e-05		0.0579593	-0.0703311		9.7	1.857		19.3	1.464		9.7	0.641
0.0584592	1.25399e-05		0.0584589	-0.0607476		9.7	2.044		19.5	1.427		9.7	0.789
0.0589589	1.3735e-05		0.0589586	-0.0552196		9.8	2.248		19.7	1.515		9.8	0.948
0.0594585	1.49046e-05		0.0594582	-0.0505053		9.9	2.461		19.8	1.798		9.9	1.101
0.0599582	1.60245e-05		0.0599579	-0.0508789		10	2.687		20	2.252		10	1.264
0.0604578	1.72621e-05		0.0604575	-0.0442985		10.1	2.927		20.2	2.479		10.1	1.441
0.0609575	1.84119e-05		0.0609572	-0.0426447		10.2	3.153		20.3	2.293		10.2	1.63
0.0614571	1.96826e-05		0.0614568	-0.0483697		10.2	3.386		20.5	2.118		10.2	1.845
0.0619568	2.09341e-05		0.0619565	-0.0485274		10.3	3.591		20.7	1.887		10.3	2.056
0.0624564	2.23305e-05		0.0624561	-0.0473752		10.4	3.805		20.8	1.325		10.4	2.28
0.0629561	2.35009e-05		0.0629558	-0.0511558		10.5	3.967		21	1.014		10.5	2.522
0.0634557	2.47604e-05		0.0634554	-0.0560142		10.6	4.153		21.2	1.042		10.6	2.765
0.0639554	2.61434e-05		0.063955	-0.0618867		10.7	4.315		21.3	1.758		10.7	2.997
0.064455	2.72156e-05		0.0644547	-0.0682188		10.7	4.502		21.5	2.644		10.7	3.228
0.0649547	2.83428e-05		0.0649543	-0.0743181		10.8	4.697		21.7	3.809		10.8	3.457
0.0654543	2.97035e-05		0.065454	-0.0813662		10.9	4.927		21.8	5.425		10.9	3.687
0.065954	3.05835e-05		0.0659536	-0.088575		11	5.243		22	6.761		11	3.933
0.0664536	3.1877e-05		0.0664533	-0.0977906		11.1	5.666		22.2	6.536		11.1	4.164
0.0669533	3.2556e-05		0.0669529	-0.105408		11.2	6.268		22.3	5.944		11.2	4.415
0.0674529	3.36323e-05		0.0674526	-0.110036		11.2	7.141		22.5	5.078		11.2	4.655
0.0679526	3.43223e-05		0.0679522	-0.122816		11.3	8.402		22.7	3.942		11.3	4.927
0.0684523	3.49585e-05		0.0684519	-0.130249		11.4	10.202		22.8	2.73		11.4	5.193
0.0689519	3.53726e-05		0.0689515	-0.141383		11.5	12.729		23	1.616		11.5	5.515
0.0694516	3.62087e-05		0.0694512	-0.149655		11.6	16.169		23.2	0.74		11.6	5.876
0.0699512	3.69361e-05		0.0699508	-0.159535		11.7	20.613		23.3	0.243		11.7	6.314
0.0704508	3.76169e-05		0.0704505	-0.170261		11.7	26.072		23.5	0.071		11.7	6.875
0.0709505	3.84902e-05		0.0709501	-0.178993		11.8	32.361		23.7	0.131		11.8	7.609
0.0714502	3.89509e-05		0.0714498	-0.188481		11.9	39.21		23.8	0.276		11.9	8.542
0.0719498	4.00102e-05		0.0719494	-0.199155		12	46.171		24	0.36		12	9.737
0.0724494	4.10396e-05		0.0724491	-0.208265		12.1	52.603					12.1	11.236
0.0729491	4.19694e-05		0.0729487	-0.217706		12.2	57.962					12.2	13.004
0.0734487	4.35077e-05		0.0734484	-0.228402		12.2	61.674					12.2	14.972
0.0739484	4.50831e-05		0.073948	-0.238558		12.3	63.513					12.3	17.114
0.0744481	4.57601e-05		0.0744477	-0.249502		12.4	63.392					12.4	19.264
0.0749477	4.60966e-05		0.0749473	-0.259922		12.5	61.486					12.5	21.305
0.0754474	4.57556e-05		0.075447	-0.269257		12.6	58.112					12.6	23.115
0.075947	4.59523e-05		0.0759466	-0.278366		12.7	53.608					12.7	24.583
0.0764467	4.8037e-05		0.0764463	-0.287161		12.7	48.588					12.7	25.65
0.0769463	5.01999e-05		0.0769459	-0.297078		12.8	43.429					12.8	26.343
0.077446	5.20528e-05		0.0774456	-0.306384		12.9	38.414					12.9	26.682
0.0779456	5.37711e-05		0.0779452	-0.316408		13	33.746					13	26.699
0.0784453	5.52326e-05		0.0784449	-0.325255		13.1	29.556					13.1	26.454
0.0789449	5.64149e-05		0.0789445	-0.334595		13.2	25.894					13.2	26.046
0.0794446	5.75813e-05		0.0794442	-0.344381		13.2	22.706					13.2	25.514
0.0799442	5.89598e-05		0.0799438	-0.352718		13.3	20.103					13.3	24.829
0.0804439	6.04891e-05		0.0804435	-0.36171		13.4	17.917					13.4	24.074
0.0809435	6.21188e-05		0.0809431	-0.370533		13.5	16.088					13.5	23.298
0.0814432	6.38602e-05		0.0814427	-0.379608		13.6	14.498					13.6	22.494
0.0819428	6.54579e-05		0.0819424	-0.388235		13.7	13.148					13.7	21.678
0.0824425	6.6678e-05		0.0824421	-0.39716		13.7	11.928					13.7	20.905
0.0829421	6.79443e-05		0.0829417	-0.405813		13.8	10.839					13.8	20.128
0.0834418	6.91543e-05		0.0834413	-0.413926		13.9	9.89					13.9	19.368
0.0839414	7.0676e-05		0.083941	-0.42213		14	9.051					14	18.631
0.0844411	7.21653e-05		0.0844407	-0.430001		14.1	8.329					14.1	17.866
0.0849407	7.36336e-05		0.0849403	0.29798		14.2	7.723					14.2	17.112
0.0854404	7.50937e-05		0.0854399	-0.510622		14.2	7.233					14.2	16.421
0.08594	7.68329e-05		0.0859396	-1.27565		14.3	6.821					14.3	15.756
0.0864397	7.80683e-05		0.0864392	-0.755782		14.4	6.499					14.4	15.166
0.0869393	7.90685e-05		0.0869389	-0.921646		14.5	6.197					14.5	14.703
0.087439	7.97089e-05		0.0874385	-1.01849		14.6	5.939					14.6	14.391
0.0879386	8.00949e-05		0.0879382	-1.1036		14.7	5.676					14.7	14.301
0.0884383	7.99622e-05		0.0884378	-1.27842		14.7	5.418					14.7	14.402
0.088938	7.85403e-05		0.0889375	-0.958059		14.8	5.168					14.8	14.788
0.0894376	7.65657e-05		0.0894371	-1.04863		14.9	4.902					14.9	15.43
0.0899372	7.42359e-05		0.0899368	-1.11813		15	4.648					15	16.259
0.0904369	7.1318e-05		0.0904364	-1.17925		15.1	4.372					15.1	17.212
0.0909366	6.62792e-05		0.0909361	-1.2479		15.2	4.125					15.2	18.218
0.0914362	6.12377e-05		0.0914357	-1.31605		15.2	3.919					15.2	19.212
0.0919359	5.44897e-05		0.0919354	-1.39931		15.3	3.729					15.3	20.001
0.0924355	4.43523e-05		0.092435	-1.45652		15.4	3.562					15.4	20.576
0.0929352	3.25522e-05		0.0929347	-1.51633		15.5	3.406					15.5	20.838
0.0934348	1.7765e-05		0.0934343	-1.20152		15.6	3.258					15.6	20.801
0.0939345	9.06547e-06		0.093934	-1.23696		15.7	3.134					15.7	20.447
0.0944341	4.36778e-06		0.0944336	-1.28565		15.7	3.001					15.7	19.839
0.0949338	1.17942e-06		0.0949333	-1.32432		15.8	2.868					15.8	19.074
0.0954334	-1.1933e-06		0.0954329	-1.37042		15.9	2.73					15.9	18.208
0.0959331	-3.57614e-06		0.0959326	-1.40669		16	2.583					16	17.359
0.0964327	-4.75777e-06		0.0964322	-1.20187		16.1	2.441					16.1	16.483
0.0969324	-5.97961e-06		0.0969319	-1.23245		16.2	2.303					16.2	15.651
0.097432	-6.84095e-06		0.0974315	-1.25943		16.2	2.185					16.2	14.851
0.0979317	-7.64857e-06		0.0979312	-1.28556		16.3	2.104					16.3	14.236
0.0984313	-8.48603e-06		0.0984308	-1.31555		16.4	2.061					16.4	13.773
0.098931	-9.67246e-06		0.0989305	-1.34458		16.5	2.085					16.5	13.448
0.0994306	-9.63278e-06		0.0994301	-1.36729		16.6	2.108					16.6	13.263
0.0999303	-9.75193e-06		0.0999298	-1.39135		16.7	2.194					16.7	13.155
0.10043	-9.51675e-06		0.100429	-1.42519		16.7	2.312					16.7	13.106
0.10093	-9.6832e-06		0.100929	-1.25238		16.8	2.578					16.8	13.03
0.101429	-1.03104e-05		0.101429	-1.26929		16.9	2.972					16.9	12.878
0.101929	-1.06465e-05		0.101928	-1.29599		17	3.534					17	12.63
0.102429	-1.13033e-05		0.102428	-1.31096		17.1	4.115					17.1	12.224
0.102928	-1.21929e-05		0.102928	-1.32538		17.2	4.596					17.2	11.751
0.103428	-1.31391e-05		0.103427	-1.3463		17.2	4.854					17.2	11.107
0.103928	-1.37042e-05		0.103927	-1.36736		17.3	4.835					17.3	10.354
0.104427	-1.50149e-05		0.104427	-1.3819		17.4	4.611					17.4	9.577
0.104927	-1.58525e-05		0.104926	-1.39522		17.5	4.21					17.5	8.801
0.105426	-1.71902e-05		0.105426	-1.4187		17.6	3.72					17.6	8.071
0.105926	-1.91442e-05		0.105926	-1.43676		17.7	3.205					17.7	7.379
0.106426	-2.15743e-05		0.106425	-1.2875		17.7	2.754					17.7	6.673
0.106925	-2.24588e-05		0.106925	-1.30438		17.8	2.322					17.8	6.028
0.107425	-2.38849e-05		0.107425	-1.32099		17.9	1.952					17.9	5.369
0.107925	-2.53397e-05		0.107924	-1.33157		18	1.644					18	4.774
0.108424	-2.7586e-05		0.108424	-1.35125		18.1	1.373					18.1	4.241
0.108924	-2.95412e-05		0.108923	-1.36967		18.2	1.127					18.2	3.758
0.109424	-3.1403e-05		0.109423	-1.38236		18.2	0.928					18.2	3.324
0.109923	-3.38208e-05		0.109923	-1.39962		18.3	0.758					18.3	2.878
0.110423	-3.62789e-05		0.110422	-1.41427		18.4	0.63					18.4	2.493
0.110923	-3.79813e-05		0.110922	-1.43189		18.5	0.517					18.5	2.14
0.111422	-4.07557e-05		0.111422	-1.44358		18.6	0.446					18.6	1.845
0.111922	-4.24378e-05		0.111921	-1.31603		18.7	0.419					18.7	1.563
0.112422	-4.41867e-05		0.112421	-1.32491		18.7	0.376					18.7	1.338
0.112921	-4.53441e-05		0.112921	-1.33514		18.8	0.361					18.8	1.129
0.113421	-4.56138e-05		0.11342	-1.35054		18.9	0.352					18.9	0.926
0.11392	-4.5225e-05		0.11392	-1.35912		19	0.361					19	0.754
0.11442	-4.40402e-05		0.11442	-1.36813		19.1	0.352					19.1	0.614
0.11492	-4.27908e-05		0.114919	-1.38026		19.2	0.348					19.2	0.495
0.115419	-4.01384e-05		0.115419	-1.39495		19.2	0.296					19.2	0.394
0.115919	-3.61165e-05		0.115918	-1.40156		19.3	0.101					19.3	0.323
0.116419	-3.15984e-05		0.116418	-1.40843		19.4	-0.412					19.4	0.279
0.116918	-2.55647e-05		0.116918	-1.42195		19.5	-1.368					19.5	0.244
0.117418	-1.58792e-05		0.117417	-1.43408		19.6	-2.439					19.6	0.226
0.117918	-4.38961e-06		0.117917	-1.32295		19.7	-2.961					19.7	0.23
0.118417	9.69227e-06		0.118417	-1.34325		19.7	-2.246					19.7	0.276
0.118917	1.77295e-05		0.118916	-1.33723		19.8	-0.842					19.8	0.288
0.119417	2.19389e-05		0.119416	-1.34505		19.9	0.676					19.9	0.298
0.119916	2.46521e-05		0.119916	-1.35207		20	1.807					20	0.293
0.120416	2.65652e-05		0.120415	-1.35658		20.1	2.326					20.1	0.298
0.120916	2.81767e-05		0.120915	-1.37183		20.2	2.35					20.2	0.333
0.121415	2.90313e-05		0.121415	-1.37718		20.2	1.996					20.2	0.403
0.121915	2.96102e-05		0.121914	-1.38267		20.3	1.46					20.3	0.478
0.122415	2.96743e-05		0.122414	-1.39487		20.4	0.976					20.4	0.553
0.122914	2.95172e-05		0.122914	-1.3969		20.5	0.598					20.5	0.649
0.123414	2.92413e-05		0.123413	-1.40274		20.6	0.384					20.6	0.7
0.123913	2.88759e-05		0.123913	-1.41581		20.7	0.308					20.7	0.762
0.124413	2.82056e-05		0.124413	-1.42102		20.7	0.332					20.7	0.757
0.124913	2.74931e-05		0.124912	-1.43009		20.8	0.342					20.8	0.722
0.125413	2.66049e-05		0.125412	-1.43711		20.9	0.337					20.9	0.63
0.125912	2.5963e-05		0.125912	-1.44049		21	0.312					21	0.533
0.126412	2.5145e-05		0.126411	-1.33484		21.1	0.271					21.1	0.47
0.126912	2.42886e-05		0.126911	-1.34362		21.2	0.234					21.2	0.428
0.127411	2.35974e-05		0.12741	-1.35075		21.2	0.162					21.2	0.384
0.127911	2.27484e-05		0.12791	-1.35634		21.3	0.099					21.3	0.323
0.12841	2.19211e-05		0.12841	-1.36328		21.4	0.049					21.4	0.279
0.12891	2.09812e-05		0.128909	-1.37215		21.5	0.021					21.5	0.213
0.12941	2.01202e-05		0.129409	-1.37616		21.6	0.007					21.6	0.166
0.129909	1.97779e-05		0.129909	-1.38081		21.7	0.005					21.7	0.095
0.130409	1.95828e-05		0.130408	-1.38706		21.7	0.045					21.7	0.02
0.130909	1.92033e-05		0.130908	-1.39446		21.8	0.128					21.8	-0.053
0.131408	1.88245e-05		0.131408	-1.3948		21.9	0.267					21.9	-0.103
0.131908	1.84735e-05		0.131907	-1.40038		22	0.451					22	-0.147
0.132408	1.81655e-05		0.132407	-1.40792		22.1	0.678					22.1	-0.155
0.132907	1.79193e-05		0.132907	-1.40989		22.2	0.886					22.2	-0.169
0.133407	1.77367e-05		0.133406	-1.41316		22.2	1.088					22.2	-0.195
0.133907	1.75896e-05		0.133906	-1.41437		22.3	1.214					22.3	-0.204
0.134406	1.74685e-05		0.134406	-1.41868		22.4	1.265					22.4	-0.255
0.134906	1.73537e-05		0.134905	-1.42032		22.5	1.208					22.5	-0.334
0.135406	1.73172e-05		0.135405	-1.42352		22.6	1.089					22.6	-0.512
0.135905	1.72348e-05		0.135905	-1.42915		22.7	0.967					22.7	-0.698
0.136405	1.71582e-05		0.136404	-1.431		22.7	0.823					22.7	-0.755
0.136905	1.70699e-05		0.136904	-1.43368		22.8	0.695					22.8	-0.781
0.137404	1.70288e-05		0.137403	-1.43655		22.9	0.583					22.9	-0.903
0.137904	1.6986e-05		0.137903	-1.43958		23	0.484					23	-0.975
0.138403	1.69762e-05		0.138403	-1.44369		23.1	0.402					23.1	-1.051
0.138903	1.69795e-05		0.138902	-1.34728		23.2	0.347					23.2	-1.103
0.139403	1.69415e-05		0.139402	-1.34768		23.2	0.295					23.2	-1.128
0.139902	1.68892e-05		0.139902	-1.35007		23.3	0.257					23.3	-1.122
0.140402	1.68161e-05		0.140401	-1.35295		23.4	0.217					23.4	-1.045
0.140902	1.68115e-05		0.140901	-1.34869		23.5	0.203					23.5	-0.992
0.141401	1.68212e-05		0.141401	-1.34031		23.6	0.233					23.6	-0.932
0.141901	1.68048e-05		0.1419	-1.34176		23.7	0.269					23.7	-0.85
0.142401	1.67404e-05		0.1424	-1.35373		23.7	0.344					23.7	-0.787
0.1429	1.67326e-05		0.1429	-1.35907		23.8	0.462					23.8	-0.739
0.1434	1.66992e-05		0.143399	-1.35792		23.9	0.583					23.9	-0.695
0.1439	1.67502e-05		0.143899	-1.36075		24	0.654					24	-0.675
0.144399	1.67065e-05		0.144399	-1.36208
0.144899	1.66495e-05		0.144898	-1.36223
0.145399	1.64413e-05		0.145398	-1.36411
0.145898	1.63859e-05		0.145897	-1.36713
0.146398	1.62204e-05		0.146397	-1.36666
0.146897	1.61329e-05		0.146897	-1.36996
0.147397	1.60472e-05		0.147396	-1.37159
0.147897	1.59048e-05		0.147896	-1.37429
0.148396	1.57984e-05		0.148396	-1.3748
0.148896	1.57738e-05		0.148895	-1.37517
0.149396	1.56866e-05		0.149395	-1.37548
0.149895	1.56484e-05		0.149895	-1.37616
0.150395	1.56516e-05		0.150394	-1.3757
0.150895	1.56357e-05		0.150894	-1.37757
0.151394	1.56583e-05		0.151394	-1.3745
0.151894	1.56077e-05		0.151893	-1.37566
0.152394	1.56451e-05		0.152393	-1.37784
0.152893	1.56828e-05		0.152892	-1.37363
0.153393	1.56922e-05		0.153392	-1.37559
0.153893	1.57395e-05		0.153892	-1.3758
0.154392	1.57457e-05		0.154391	-1.37457
0.154892	1.57364e-05		0.154891	-1.37203
0.155392	1.57041e-05		0.155391	-1.37482
0.155891	1.56546e-05		0.15589	-1.37328
0.156391	1.55777e-05		0.15639	-1.37343
0.15689	1.55361e-05		0.15689	-1.37158
0.15739	1.54292e-05		0.157389	-1.37124
0.15789	1.51034e-05		0.157889	-1.36731
0.158389	1.45328e-05		0.158389	-1.36711
0.158889	1.39725e-05		0.158888	-1.3676
0.159389	1.34455e-05		0.159388	-1.36305
0.159888	1.2967e-05		0.159888	-1.36253
0.160388	1.24862e-05		0.160387	-1.36436
0.160888	1.19693e-05		0.160887	-1.35904
0.161387	1.15563e-05		0.161387	-1.35687
0.161887	1.1885e-05		0.161886	-1.35578
0.162387	1.22222e-05		0.162386	-1.35231
0.162886	1.25249e-05		0.162885	-1.35163
0.163386	1.27716e-05		0.163385	-1.3496
0.163886	1.2955e-05		0.163885	-1.34797
0.164385	1.31543e-05		0.164384	-1.34383
0.164885	1.33533e-05		0.164884	-1.3424
0.165385	1.35279e-05		0.165384	-1.3398
0.165884	1.36495e-05		0.165883	-1.33779
0.166384	1.378e-05		0.166383	-1.33477
0.166884	1.38927e-05		0.166883	-1.33266
0.167383	1.39868e-05		0.167382	-1.3314
0.167883	1.40838e-05		0.167882	-1.33072
0.168382	1.41644e-05		0.168382	-1.329
0.168882	1.42045e-05		0.168881	-1.32644
0.169382	1.42376e-05		0.169381	-1.32445
0.169881	1.43474e-05		0.169881	-1.32192
0.170381	1.45109e-05		0.17038	-1.31913
0.170881	1.45828e-05		0.17088	-1.31564
0.17138	1.46667e-05		0.171379	-1.3144
0.17188	1.47563e-05		0.171879	-1.31108
0.17238	1.48104e-05		0.172379	-1.30522
0.172879	1.48527e-05		0.172878	-1.30272
0.173379	1.48915e-05		0.173378	-1.2995
0.173879	1.48732e-05		0.173878	-1.29782
0.174378	1.48942e-05		0.174377	-1.29448
0.174878	1.4894e-05		0.174877	-1.29247
0.175378	1.48544e-05		0.175377	-1.28996
0.175877	1.48278e-05		0.175876	-1.28849
0.176377	1.47754e-05		0.176376	-1.28664
0.176877	1.47328e-05		0.176876	-1.28419
0.177376	1.46612e-05		0.177375	-1.28218
0.177876	1.45649e-05		0.177875	-1.28004
0.178376	1.44848e-05		0.178375	-1.27821
0.178875	1.43872e-05		0.178874	-1.27562
0.179375	1.43321e-05		0.179374	-1.27415
0.179874	1.43236e-05		0.179874	-1.27372
0.180374	1.43191e-05		0.180373	-1.2698
0.180874	1.43324e-05		0.180873	-1.26805
0.181373	1.437e-05		0.181372	-1.26625
0.181873	1.43877e-05		0.181872	-1.26403
0.182373	1.44277e-05		0.182372	-1.26345
0.182872	1.46426e-05		0.182871	-1.261
0.183372	1.50887e-05		0.183371	-1.25911
0.183872	1.56188e-05		0.183871	-1.25828
0.184371	1.61106e-05		0.18437	-1.25792
0.184871	1.65416e-05		0.18487	-1.25676
0.185371	1.70012e-05		0.18537	-1.25575
0.18587	1.74645e-05		0.185869	-1.25489
0.18637	1.7965e-05		0.186369	-1.25392
0.18687	1.7595e-05		0.186869	-1.25409
0.187369	1.71895e-05		0.187368	-1.25355
0.187869	1.68375e-05		0.187868	-1.2523
0.188369	1.64863e-05		0.188368	-1.25191
0.188868	1.61538e-05		0.188867	-1.2504
0.189368	1.58463e-05		0.189367	-1.25075
0.189867	1.56041e-05		0.189866	-1.24993
0.190367	1.53754e-05		0.190366	-1.25039
0.190867	1.51897e-05		0.190866	-1.25069
0.191366	1.50072e-05		0.191365	-1.25035
0.191866	1.48691e-05		0.191865	-1.24997
0.192366	1.47428e-05		0.192365	-1.2492
0.192865	1.46022e-05		0.192864	-1.24885
0.193365	1.45226e-05		0.193364	-1.2494
0.193865	1.44656e-05		0.193864	-1.24954
0.194364	1.43738e-05		0.194363	-1.25114
0.194864	1.43102e-05		0.194863	-1.25058
0.195364	1.42952e-05		0.195363	-1.25004
0.195863	1.42886e-05		0.195862	-1.24858
0.196363	1.42677e-05		0.196362	-1.24872
0.196863	1.42066e-05		0.196862	-1.24898
0.197362	1.42141e-05		0.197361	-1.24888
0.197862	1.41962e-05		0.197861	-1.24862
0.198362	1.41433e-05		0.198361	-1.24955
0.198861	1.41523e-05		0.19886	-1.24976
0.199361	1.41371e-05		0.19936	-1.24881
0.199861	1.41281e-05		0.199859	-1.24876
0.20036	1.40653e-05		0.200359	-1.24874
0.20086	1.40149e-05		0.200859	-1.24864
0.201359	1.39587e-05		0.201358	-1.24861
0.201859	1.38819e-05		0.201858	-1.24752
0.202359	1.386e-05		0.202358	-1.24654
0.202858	1.38886e-05		0.202857	-1.24776
0.203358	1.39052e-05		0.203357	-1.24592
0.203858	1.38898e-05		0.203857	-1.24622
0.204357	1.38904e-05		0.204356	-1.44427
0.204857	1.38304e-05		0.204856	-1.43976
0.205357	1.37866e-05		0.205356	-1.43832
0.205856	1.37415e-05		0.205855	-1.43591
0.206356	1.37374e-05		0.206355	-1.43249
0.206856	1.37113e-05		0.206855	-1.43049
0.207355	1.37175e-05		0.207354	-1.42533
0.207855	1.37046e-05		0.207854	-1.42362
0.208355	1.36939e-05		0.208353	-1.42088
0.208854	1.36645e-05		0.208853	-1.41835
0.209354	1.36186e-05		0.209353	-1.4145
0.209854	1.35707e-05		0.209852	-1.41101
0.210353	1.35079e-05		0.210352	-1.40608
0.210853	1.3427e-05		0.210852	-1.40168
0.211353	1.33446e-05		0.211351	-1.39966
0.211852	1.33385e-05		0.211851	-1.39538
0.212352	1.3316e-05		0.212351	-1.39229
0.212851	1.32746e-05		0.21285	-1.39059
0.213351	1.32623e-05		0.21335	-1.38696
0.213851	1.3273e-05		0.21385	-1.38613
0.21435	1.32788e-05		0.214349	-1.38206
0.21485	1.32703e-05		0.214849	-1.37981
0.21535	1.32754e-05		0.215349	-1.37686
0.215849	1.32629e-05		0.215848	-1.3726
0.216349	1.32502e-05		0.216348	-1.37252
0.216849	1.32084e-05		0.216848	-1.36729
0.217348	1.31536e-05		0.217347	-1.36544
0.217848	1.30879e-05		0.217847	-1.36112
0.218348	1.29931e-05		0.218346	-1.35823
0.218847	1.28775e-05		0.218846	-1.3568
0.219347	1.28164e-05		0.219346	-1.35377
0.219847	1.27513e-05		0.219845	-1.35249
0.220346	1.26715e-05		0.220345	-1.3524
0.220846	1.25453e-05		0.220845	-1.35174
0.221346	1.24447e-05		0.221344	-1.35103
0.221845	1.23769e-05		0.221844	-1.35147
0.222345	1.23108e-05		0.222344	-1.34981
0.222845	1.22623e-05		0.222843	-1.34808
0.223344	1.22553e-05		0.223343	-1.3486
0.223844	1.22197e-05		0.223843	-1.34752
0.224344	1.21835e-05		0.224342	-1.35016
0.224843	1.20933e-05		0.224842	-1.34935
0.225343	1.20502e-05		0.225342	-1.35207
0.225842	1.20256e-05		0.225841	-1.34925
0.226342	1.20295e-05		0.226341	-1.34993
0.226842	1.20576e-05		0.226841	-1.35135
0.227341	1.20311e-05		0.22734	-1.35439
0.227841	1.20055e-05		0.22784	-1.35228
0.228341	1.19477e-05		0.22834	-1.35269
0.22884	1.1937e-05		0.228839	-1.35424
0.22934	1.19348e-05		0.229339	-1.35311
0.22984	1.19546e-05		0.229838	-1.35664
0.230339	1.19558e-05		0.230338	-1.35963
0.230839	1.19528e-05		0.230838	-1.36105
0.231339	1.19115e-05		0.231337	-1.3646
0.231838	1.18763e-05		0.231837	-1.36784
0.232338	1.18351e-05		0.232337	-1.37253
0.232838	1.18036e-05		0.232836	-1.3757
0.233337	1.17765e-05		0.233336	-1.37809
0.233837	1.17648e-05		0.233836	-1.3797
0.234337	1.17681e-05		0.234335	-1.38254
0.234836	1.17804e-05		0.234835	-1.38531
0.235336	1.18081e-05		0.235335	-1.39
0.235836	1.18235e-05		0.235834	-1.39392
0.236335	1.18601e-05		0.236334	-1.39784
0.236835	1.17935e-05		0.236834	-1.40184
0.237334	1.15994e-05		0.237333	-1.40574
0.237834	1.12935e-05		0.237833	-1.40815
0.238334	1.10109e-05		0.238333	-1.41226
0.238833	1.07573e-05		0.238832	-1.41373
0.239333	1.05501e-05		0.239332	-1.41583
0.239833	1.04013e-05		0.239831	-1.41947
0.240332	1.02615e-05		0.240331	-1.42186
0.240832	1.01367e-05		0.240831	-1.42599
0.241332	9.95363e-06		0.24133	-1.42842
0.241831	9.83397e-06		0.24183	-1.4328
0.242331	9.73272e-06		0.24233	-1.43475
0.242831	9.67859e-06		0.242829	-1.43938
0.24333	9.59059e-06		0.243329	-1.44388
0.24383	9.54044e-06		0.243829	-1.44447
0.24433	9.45117e-06		0.244328	-1.44643
0.244829	9.39921e-06		0.244828	-1.44772
0.245329	9.34836e-06		0.245328	-1.44898
0.245829	9.36606e-06		0.245827	-1.4508
0.246328	9.32544e-06		0.246327	-1.45109
0.246828	9.28474e-06		0.246827	-1.45138
0.247327	9.31019e-06		0.247326	-1.4511
0.247827	9.29851e-06		0.247826	-1.45234
0.248327	9.27868e-06		0.248326	-1.45028
0.248826	9.14808e-06		0.248825	-1.4493
0.249326	9.16616e-06		0.249325	-1.44934
0.249826	9.1543e-06		0.249824	-1.45066
0.250325	9.17152e-06		0.250324	-1.44844
0.250825	9.1862e-06		0.250824	-1.45005
0.251325	9.07131e-06		0.251323	-1.44803
0.251824	9.07156e-06		0.251823	-1.4468
0.252324	9.05396e-06		0.252323	-1.44744
0.252824	9.00153e-06		0.252822	-1.44602
0.253323	9.018e-06		0.253322	-1.44692
0.253823	9.05773e-06		0.253822	-1.44686
0.254323	9.00439e-06		0.254321	-1.44926
0.254822	8.99112e-06		0.254821	-1.44814
0.255322	8.81324e-06		0.255321	-1.44916
0.255821	8.80119e-06		0.25582	-1.44925
0.256321	8.73555e-06		0.25632	-1.45132
0.256821	8.7511e-06		0.256819	-1.45104
0.257321	8.77074e-06		0.257319	-1.45018
0.25782	8.653e-06		0.257819	-1.45059
0.25832	8.64743e-06		0.258318	-1.4522
0.258819	8.51012e-06		0.258818	-1.45211
0.259319	8.51382e-06		0.259318	-1.45272
0.259819	8.51017e-06		0.259817	-1.45256
0.260318	8.34574e-06		0.260317	-1.45211
0.260818	8.3374e-06		0.260817	-1.45249
0.261318	8.24129e-06		0.261316	-1.45245
0.261817	8.14613e-06		0.261816	-1.44976
0.262317	8.24045e-06		0.262316	-1.44987
0.262817	8.44774e-06		0.262815	-1.45027
0.263316	8.66533e-06		0.263315	-1.44816
0.263816	8.80369e-06		0.263815	-1.44863
0.264316	8.957e-06		0.264314	-1.44843
0.264815	9.00216e-06		0.264814	-1.44809
0.265315	9.0045e-06		0.265313	-1.44884
0.265815	9.06089e-06		0.265813	-1.44827
0.266314	9.10987e-06		0.266313	-1.44731
0.266814	9.16451e-06		0.266812	-1.44732
0.267313	9.23212e-06		0.267312	-1.4481
0.267813	9.26086e-06		0.267812	-1.44758
0.268313	9.33128e-06		0.268311	-1.44532
0.268813	9.39042e-06		0.268811	-1.44739
0.269312	9.42315e-06		0.269311	-1.4444
0.269812	9.40447e-06		0.26981	-1.44315
0.270311	9.40719e-06		0.27031	-1.43939
0.270811	9.35529e-06		0.27081	-1.43912
0.271311	9.30021e-06		0.271309	-1.438
0.27181	9.25699e-06		0.271809	-1.43788
0.27231	9.18814e-06		0.272309	-1.44012
0.27281	9.13797e-06		0.272808	-1.43831
0.273309	9.08313e-06		0.273308	-1.44095
0.273809	9.02886e-06		0.273808	-1.43915
0.274309	8.95857e-06		0.274307	-1.44151
0.274808	8.92056e-06		0.274807	-1.44273
0.275308	8.77569e-06		0.275307	-1.44616
0.275808	8.6933e-06		0.275806	-1.446
0.276307	8.63333e-06		0.276306	-1.44682
0.276807	8.56726e-06		0.276805	-1.44647
0.277307	8.4798e-06		0.277305	-1.44785
0.277806	8.38598e-06		0.277805	-1.44804
0.278306	8.28994e-06		0.278304	-1.44649
0.278805	8.13018e-06		0.278804	-1.44605
0.279305	8.03708e-06		0.279304	-1.44373
0.279805	7.99642e-06		0.279803	-1.44577
0.280304	8.02165e-06		0.280303	-1.44425
0.280804	8.03719e-06		0.280803	-1.44348
0.281304	8.02278e-06		0.281302	-1.44154
0.281803	7.93857e-06		0.281802	-1.44109
0.282303	7.79769e-06		0.282302	-1.44302
0.282803	7.69199e-06		0.282801	-1.44092
0.283302	7.65682e-06		0.283301	-1.44078
0.283802	7.61539e-06		0.283801	-1.44215
0.284302	7.52138e-06		0.2843	-1.44074
0.284801	7.44682e-06		0.2848	-1.44191
0.285301	7.42656e-06		0.285299	-1.44367
0.285801	7.43719e-06		0.285799	-1.4442
0.2863	7.3781e-06		0.286299	-1.44426
0.2868	7.36678e-06		0.286798	-1.44674
0.2873	7.26101e-06		0.287298	-1.44617
0.287799	7.23729e-06		0.287798	-1.44587
0.288299	7.16894e-06		0.288297	-1.44654
0.288799	7.14649e-06		0.288797	-1.44644
0.289298	7.13735e-06		0.289297	-1.44792
0.289798	7.14722e-06		0.289796	-1.448
0.290297	7.08877e-06		0.290296	-1.44785
0.290797	6.94701e-06		0.290796	-1.4475
0.291297	6.91435e-06		0.291295	-1.44804
0.291796	6.86984e-06		0.291795	-1.44822
0.292296	6.86583e-06		0.292295	-1.4474
0.292796	6.86091e-06		0.292794	-1.44726
0.293295	6.86338e-06		0.293294	-1.44982
0.293795	6.81884e-06		0.293793	-1.44853
0.294295	6.79799e-06		0.294293	-1.44939
0.294794	6.75424e-06		0.294793	-1.4513
0.295294	6.70451e-06		0.295292	-1.45345
0.295794	6.6895e-06		0.295792	-1.4549
0.296293	6.64404e-06		0.296292	-1.45642
0.296793	6.61763e-06		0.296791	-1.45644
0.297293	6.54853e-06		0.297291	-1.4556
0.297792	6.48878e-06		0.297791	-1.45609
0.298292	6.39538e-06		0.29829	-1.45474
0.298792	6.34508e-06		0.29879	-1.45584
0.299291	6.31505e-06		0.29929	-1.45525
0.299791	6.27543e-06		0.299789	-1.45458
0.300291	6.24134e-06		0.300289	-1.45229
0.30079	6.24073e-06		0.300789	-1.45214
0.30129	6.17653e-06		0.301288	-1.45259
0.301789	6.15247e-06		0.301788	-1.45184
0.302289	6.13926e-06		0.302287	-1.45029
0.302789	6.07134e-06		0.302787	-1.45159
0.303288	6.03808e-06		0.303287	-1.45314
0.303788	6.05505e-06		0.303787	-1.45318
0.304288	6.00951e-06		0.304286	-1.45598
0.304787	5.96937e-06		0.304786	-1.45472
0.305287	5.92134e-06		0.305285	-1.45592
0.305787	5.84167e-06		0.305785	-1.4571
0.306286	5.77813e-06		0.306285	-1.45655
0.306786	5.70089e-06		0.306784	-1.45667
0.307286	5.69476e-06		0.307284	-1.45617
0.307785	5.74328e-06		0.307784	-1.45734
0.308285	5.78783e-06		0.308283	-1.45758
0.308785	5.78902e-06		0.308783	-1.45707
0.309284	5.85902e-06		0.309283	-1.45824
0.309784	5.81447e-06		0.309782	-1.45747
0.310283	5.72409e-06		0.310282	-1.45469
0.310783	5.65682e-06		0.310781	-1.45551
0.311283	5.63828e-06		0.311281	-1.45605
0.311783	5.65985e-06		0.311781	-1.45579
0.312282	5.6553e-06		0.312281	-1.45372
0.312782	5.71771e-06		0.31278	-1.4541
0.313281	5.7254e-06		0.31328	-1.45414
0.313781	5.67468e-06		0.313779	-1.4548
0.314281	5.65311e-06		0.314279	-1.454
0.31478	5.63765e-06		0.314779	-1.45342
0.31528	5.65805e-06		0.315278	-1.45331
0.31578	5.64762e-06		0.315778	-1.45303
0.316279	5.6319e-06		0.316278	-1.45355
0.316779	5.58654e-06		0.316777	-1.45277
0.317279	5.58372e-06		0.317277	-1.45543
0.317778	5.48302e-06		0.317777	-1.45445
0.318278	5.44882e-06		0.318276	-1.45328
0.318778	5.38054e-06		0.318776	-1.45417
0.319277	5.31804e-06		0.319276	-1.45559
0.319777	5.26746e-06		0.319775	-1.4565
0.320277	5.25336e-06		0.320275	-1.45744
0.320776	5.21574e-06		0.320775	-1.45705
0.321276	5.19407e-06		0.321274	-1.45764
0.321775	5.17938e-06		0.321774	-1.45771
0.322275	5.15348e-06		0.322273	-1.45864
0.322775	5.14904e-06		0.322773	-1.45899
0.323275	5.19146e-06		0.323273	-1.45956
0.323774	5.16523e-06		0.323772	-1.46044
0.324274	5.13381e-06		0.324272	-1.45846
0.324773	5.10465e-06		0.324772	-1.45833
0.325273	5.0598e-06		0.325271	-1.46015
0.325773	5.03513e-06		0.325771	-1.46062
0.326272	4.99385e-06		0.326271	-1.45918
0.326772	4.97972e-06		0.32677	-1.46128
0.327272	4.93907e-06		0.32727	-1.45956
0.327771	4.91516e-06		0.32777	-1.45992
0.328271	4.89467e-06		0.328269	-1.45902
0.328771	4.82443e-06		0.328769	-1.45966
0.32927	4.79477e-06		0.329269	-1.45881
0.32977	4.74156e-06		0.329768	-1.45897
0.33027	4.72053e-06		0.330268	-1.45865
0.330769	4.67326e-06		0.330767	-1.45995
0.331269	4.62908e-06		0.331267	-1.46013
0.331769	4.56106e-06		0.331767	-1.45981
0.332268	4.58542e-06		0.332266	-1.45924
0.332768	4.6198e-06		0.332766	-1.45991
0.333267	4.50226e-06		0.333266	-1.45894
0.333767	4.404e-06		0.333765	-1.45987
0.334267	4.23273e-06		0.334265	-1.46055
0.334766	4.18931e-06		0.334765	-1.45983
0.335266	4.19808e-06		0.335264	-1.4618
0.335766	4.18267e-06		0.335764	-1.46145
0.336265	4.09405e-06		0.336264	-1.45964
0.336765	4.05904e-06		0.336763	-1.4589
0.337265	4.02307e-06		0.337263	-1.46059
0.337764	3.95414e-06		0.337763	-1.46092
0.338264	3.87882e-06		0.338262	-1.46066
0.338764	3.85539e-06		0.338762	-1.45988
0.339263	3.80337e-06		0.339261	-1.46063
0.339763	3.7398e-06		0.339761	-1.46121
0.340263	3.65055e-06		0.340261	-1.46002
0.340762	3.58641e-06		0.340761	-1.46115
0.341262	3.52403e-06		0.34126	-1.45953
0.341762	3.49249e-06		0.34176	-1.46008
0.342261	3.41202e-06		0.342259	-1.45879
0.342761	3.42846e-06		0.342759	-1.45999
0.343261	3.45669e-06		0.343259	-1.46015
0.34376	3.36945e-06		0.343758	-1.45894
0.34426	3.29261e-06		0.344258	-1.45893
0.344759	3.26566e-06		0.344758	-1.45623
0.345259	3.25748e-06		0.345257	-1.45637
0.345759	3.25109e-06		0.345757	-1.45696
0.346258	3.26312e-06		0.346257	-1.45663
0.346758	3.29376e-06		0.346756	-1.45726
0.347258	3.29479e-06		0.347256	-1.45686
0.347757	3.30473e-06		0.347756	-1.45603
0.348257	3.31195e-06		0.348255	-1.4556
0.348757	3.3544e-06		0.348755	-1.4546
0.349256	3.34835e-06		0.349255	-1.45591
0.349756	3.33533e-06		0.349754	-1.45587
0.350256	3.37299e-06		0.350254	-1.45389
0.350755	3.37202e-06		0.350753	-1.45373
0.351255	3.37442e-06		0.351253	-1.45581
0.351755	3.37642e-06		0.351753	-1.45279
0.352254	3.37533e-06		0.352252	-1.45672
0.352754	3.35822e-06		0.352752	-1.45504
0.353253	3.36016e-06		0.353252	-1.4563
0.353753	3.35368e-06		0.353751	-1.4555
0.354253	3.40446e-06		0.354251	-1.45562
0.354753	3.45063e-06		0.354751	-1.4557
0.355252	3.42502e-06		0.35525	-1.45587
0.355752	3.41109e-06		0.35575	-1.45417
0.356251	3.41687e-06		0.35625	-1.45481
0.356751	3.45762e-06		0.356749	-1.45623
0.357251	3.38205e-06		0.357249	-1.45648
0.35775	3.28388e-06		0.357749	-1.4552
0.35825	3.22836e-06		0.358248	-1.45511
0.35875	3.20395e-06		0.358748	-1.45447
0.359249	3.20731e-06		0.359247	-1.45418
0.359749	3.10953e-06		0.359747	-1.45643
0.360249	2.97936e-06		0.360247	-1.45548
0.360748	2.82367e-06		0.360746	-1.45557
0.361248	2.74047e-06		0.361246	-1.45529
0.361748	2.62694e-06		0.361746	-1.45572
0.362247	2.54113e-06		0.362245	-1.45608
0.362747	2.47973e-06		0.362745	-1.45521
0.363247	2.38264e-06		0.363245	-1.45607
0.363746	2.31686e-06		0.363744	-1.45764
0.364246	2.20925e-06		0.364244	-1.45638
0.364746	2.10561e-06		0.364744	-1.45597
0.365245	2.03823e-06		0.365243	-1.458
0.365745	1.96559e-06		0.365743	-1.45732
0.366244	1.83304e-06		0.366243	-1.45765
0.366744	1.73877e-06		0.366742	-1.4578
0.367244	1.61482e-06		0.367242	-1.45767
0.367743	1.51804e-06		0.367741	-1.45828
0.368243	1.4052e-06		0.368241	-1.45834
0.368743	1.28623e-06		0.368741	-1.45831
0.369242	1.1909e-06		0.369241	-1.45782
0.369742	1.06624e-06		0.36974	-1.45901
0.370242	1.00763e-06		0.37024	-1.45783
0.370741	8.49067e-07		0.370739	-1.45881
0.371241	7.62582e-07		0.371239	-1.45832
0.371741	6.76858e-07		0.371739	-1.45707
0.37224	5.34305e-07		0.372238	-1.4586
0.37274	4.81318e-07		0.372738	-1.45779
0.37324	3.75138e-07		0.373238	-1.45824
0.373739	1.53852e-07		0.373737	-1.45846
0.374239	-6.49588e-08		0.374237	-1.45819
0.374739	-1.93101e-07		0.374737	-1.45903
0.375238	-3.12447e-07		0.375236	-1.45981
0.375738	-4.32441e-07		0.375736	-1.45839
0.376238	-4.84682e-07		0.376236	-1.45774
0.376737	-6.19874e-07		0.376735	-1.45978
0.377237	-6.70811e-07		0.377235	-1.45799
0.377736	-7.83438e-07		0.377734	-1.45877
0.378236	-8.64481e-07		0.378234	-1.4574
0.378736	-1.01741e-06		0.378734	-1.45831
0.379235	-1.15879e-06		0.379233	-1.45868
0.379735	-1.36362e-06		0.379733	-1.45955
0.380235	-1.39516e-06		0.380233	-1.45958
0.380734	-1.50874e-06		0.380732	-1.45971
0.381234	-1.66611e-06		0.381232	-1.45846
0.381734	-1.81394e-06		0.381732	-1.45764
0.382233	-1.87641e-06		0.382231	-1.4584
0.382733	-2.00883e-06		0.382731	-1.46003
0.383233	-2.10664e-06		0.383231	-1.45913
0.383732	-2.14222e-06		0.38373	-1.45956
0.384232	-2.29858e-06		0.38423	-1.45941
0.384732	-2.30947e-06		0.38473	-1.45778
0.385231	-2.18458e-06		0.385229	-1.45814
0.385731	-2.13476e-06		0.385729	-1.45714
0.386231	-2.13602e-06		0.386228	-1.45854
0.38673	-2.22194e-06		0.386728	-1.45865
0.38723	-2.33538e-06		0.387228	-1.45863
0.38773	-2.33071e-06		0.387728	-1.45858
0.388229	-2.38392e-06		0.388227	-1.45815
0.388729	-2.50052e-06		0.388727	-1.45661
0.389228	-2.56995e-06		0.389226	-1.45762
0.389728	-2.62314e-06		0.389726	-1.4581
0.390228	-2.53206e-06		0.390226	-1.45715
0.390727	-2.57089e-06		0.390725	-1.45731
0.391227	-2.62512e-06		0.391225	-1.4572
0.391727	-2.60842e-06		0.391725	-1.45869
0.392226	-2.60313e-06		0.392224	-1.45782
0.392726	-2.74062e-06		0.392724	-1.45647
0.393226	-2.77503e-06		0.393224	-1.45657
0.393725	-2.89503e-06		0.393723	-1.45719
0.394225	-2.9382e-06		0.394223	-1.45743
0.394725	-3.0018e-06		0.394723	-1.4579
0.395224	-3.07479e-06		0.395222	-1.45916
0.395724	-3.17558e-06		0.395722	-1.45822
0.396224	-3.1282e-06		0.396222	-1.45738
0.396723	-3.17725e-06		0.396721	-1.45788
0.397223	-3.36641e-06		0.397221	-1.4567
0.397722	-3.63781e-06		0.39772	-1.45842
0.398222	-3.8651e-06		0.39822	-1.45689
0.398722	-3.95599e-06		0.39872	-1.45756
0.399222	-4.13142e-06		0.399219	-1.45727
0.399721	-4.39521e-06		0.399719	-1.45731
0.400221	-4.67827e-06		0.400219	-1.45715
0.40072	-4.91777e-06		0.400718	-1.45781
0.40122	-5.1674e-06		0.401218	-1.4578
0.40172	-5.33831e-06		0.401718	-1.45741
0.402219	-5.5543e-06		0.402217	-1.45553
0.402719	-5.87858e-06		0.402717	-1.45517
0.403219	-6.14802e-06		0.403217	-1.4553
0.403718	-6.31795e-06		0.403716	-1.45529
0.404218	-6.37951e-06		0.404216	-1.45318
0.404718	-6.40435e-06		0.404716	-1.45243
0.405217	-9.88586e-06		0.405215	-1.45238
0.405717	-1.18578e-05		0.405715	-1.45127
0.406217	-1.21724e-05		0.406214	-1.45168
0.406716	-1.21039e-05		0.406714	-1.45149
0.407216	-1.2157e-05		0.407214	-1.45058
0.407716	-1.22035e-05		0.407713	-1.44924
0.408215	-1.22212e-05		0.408213	-1.44955
0.408715	-1.23776e-05		0.408713	-1.44853
0.409214	-1.24226e-05		0.409212	-1.44877
0.409714	-1.2473e-05		0.409712	-1.44916
0.410214	-1.26191e-05		0.410212	-1.44855
0.410714	-1.28324e-05		0.410711	-1.44789
0.411213	-1.30196e-05		0.411211	-1.44691
0.411713	-1.30161e-05		0.411711	-1.44694
0.412212	-1.31484e-05		0.41221	-1.44743
0.412712	-1.33223e-05		0.41271	-1.44677
0.413212	-1.33782e-05		0.41321	-1.44554
0.413711	-1.3391e-05		0.413709	-1.44642
0.414211	-1.34321e-05		0.414209	-1.44623
0.414711	-1.36224e-05		0.414708	-1.44682
0.41521	-1.36802e-05		0.415208	-1.44633
0.41571	-1.3792e-05		0.415708	-1.44613
0.41621	-1.39164e-05		0.416208	-1.4461
0.416709	-1.40885e-05		0.416707	-1.44456
0.417209	-1.41453e-05		0.417207	-1.44496
0.417709	-1.42234e-05		0.417706	-1.44522
0.418208	-1.42573e-05		0.418206	-1.44425
0.418708	-1.43662e-05		0.418706	-1.44317
0.419208	-1.45146e-05		0.419205	-1.44269
0.419707	-1.45599e-05		0.419705	-1.44198
0.420207	-1.45662e-05		0.420205	-1.44004
0.420706	-1.46453e-05		0.420704	-1.43901
0.421206	-1.47751e-05		0.421204	-1.43978
0.421706	-1.47036e-05		0.421704	-1.43951
0.422205	-1.48165e-05		0.422203	-1.43837
0.422705	-1.48106e-05		0.422703	-1.43735
0.423205	-1.48123e-05		0.423202	-1.43841
0.423704	-1.48543e-05		0.423702	-1.43833
0.424204	-1.46186e-05		0.424202	-1.43711
0.424704	-1.45455e-05		0.424702	-1.43452
0.425203	-1.44136e-05		0.425201	-1.43248
0.425703	-1.43179e-05		0.425701	-1.43247
0.426203	-1.4254e-05		0.4262	-1.43079
0.426702	-1.42565e-05		0.4267	-1.42941
0.427202	-1.42333e-05		0.4272	-1.43038
0.427702	-1.40937e-05		0.427699	-1.42914
0.428201	-1.38766e-05		0.428199	-1.42799
0.428701	-1.38729e-05		0.428699	-1.42719
0.429201	-1.39502e-05		0.429198	-1.42791
0.4297	-1.40063e-05		0.429698	-1.42618
0.4302	-9.93356e-06		0.430198	-1.42514
0.4307	-8.5405e-06		0.430697	-1.42545
0.431199	-8.48752e-06		0.431197	-1.42471
0.431699	-8.74663e-06		0.431697	-1.4235
0.432198	-8.7958e-06		0.432196	-1.42182
0.432698	-8.78972e-06		0.432696	-1.42146
0.433198	-8.82357e-06		0.433196	-1.42077
0.433697	-8.87003e-06		0.433695	-1.4211
0.434197	-8.89056e-06		0.434195	-1.41925
0.434697	-8.8614e-06		0.434694	-1.41712
0.435196	-8.77646e-06		0.435194	-1.41599
0.435696	-8.72639e-06		0.435694	-1.41576
0.436196	-8.68729e-06		0.436193	-1.41543
0.436695	-8.6731e-06		0.436693	-1.41306
0.437195	-8.65105e-06		0.437193	-1.41156
0.437695	-8.60906e-06		0.437692	-1.41242
0.438194	-8.6071e-06		0.438192	-1.41227
0.438694	-8.6182e-06		0.438692	-1.41014
0.439194	-8.63689e-06		0.439191	-1.40923
0.439693	-8.64644e-06		0.439691	-1.40673
0.440193	-8.65699e-06		0.440191	-1.40611
0.440692	-8.65362e-06		0.44069	-1.40595
0.441192	-8.64138e-06		0.44119	-1.40481
0.441692	-8.61105e-06		0.44169	-1.40437
0.442192	-8.58017e-06		0.442189	-1.40313
0.442691	-8.56486e-06		0.442689	-1.40221
0.443191	-8.55082e-06		0.443188	-1.40297
0.44369	-8.53839e-06		0.443688	-1.40146
0.44419	-8.50253e-06		0.444188	-1.40064
0.44469	-8.48021e-06		0.444687	-1.40074
0.445189	-8.50524e-06		0.445187	-1.40028
0.445689	-8.57846e-06		0.445687	-1.40117
0.446189	-8.61938e-06		0.446186	-1.39889
0.446688	-8.62928e-06		0.446686	-1.39948
0.447188	-8.62116e-06		0.447186	-1.39922
0.447688	-8.64739e-06		0.447685	-1.39906
0.448187	-8.67808e-06		0.448185	-1.39907
0.448687	-8.69878e-06		0.448685	-1.39859
0.449187	-8.72329e-06		0.449184	-1.398
0.449686	-8.72001e-06		0.449684	-1.39878
0.450186	-8.71326e-06		0.450184	-1.40011
0.450686	-8.70069e-06		0.450683	-1.40061
0.451185	-8.6789e-06		0.451183	-1.40075
0.451685	-8.67168e-06		0.451682	-1.40195
0.452184	-8.6698e-06		0.452182	-1.40039
0.452684	-8.68148e-06		0.452682	-1.40189
0.453184	-8.67579e-06		0.453181	-1.40291
0.453684	-8.70496e-06		0.453681	-1.40381
0.454183	-8.74735e-06		0.454181	-1.4029
0.454683	-8.7932e-06		0.45468	-1.4035
0.455182	-8.83263e-06		0.45518	-1.40402
0.455682	-8.87443e-06		0.45568	-1.40385
0.456182	-8.92359e-06		0.456179	-1.4056
0.456681	-8.96228e-06		0.456679	-1.4042
0.457181	-8.96091e-06		0.457179	-1.40553
0.457681	-8.97235e-06		0.457678	-1.40612
0.45818	-8.99057e-06		0.458178	-1.40662
0.45868	-9.01553e-06		0.458678	-1.40663
0.45918	-9.04499e-06		0.459177	-1.40773
0.459679	-9.10413e-06		0.459677	-1.40874
0.460179	-9.18315e-06		0.460177	-1.40854
0.460679	-9.22757e-06		0.460676	-1.41045
0.461178	-9.24805e-06		0.461176	-1.4101
0.461678	-9.26641e-06		0.461676	-1.41066
0.462178	-9.31949e-06		0.462175	-1.41161
0.462677	-9.38679e-06		0.462675	-1.41056
0.463177	-9.45564e-06		0.463174	-1.41135
0.463676	-9.52407e-06		0.463674	-1.41126
0.464176	-9.59655e-06		0.464174	-1.41179
0.464676	-9.70429e-06		0.464673	-1.41237
0.465176	-9.80098e-06		0.465173	-1.41328
0.465675	-9.92545e-06		0.465673	-1.4142
0.466175	-1.00571e-05		0.466172	-1.41415
0.466674	-1.01958e-05		0.466672	-1.41556
0.467174	-1.02941e-05		0.467172	-1.41559
0.467674	-1.03946e-05		0.467671	-1.41692
0.468173	-1.05025e-05		0.468171	-1.41518
0.468673	-1.05767e-05		0.468671	-1.41679
0.469173	-1.06784e-05		0.46917	-1.41771
0.469672	-1.07935e-05		0.46967	-1.41799
0.470172	-1.08965e-05		0.47017	-1.41777
0.470672	-1.09963e-05		0.470669	-1.41874
0.471171	-1.10493e-05		0.471169	-1.41925
0.471671	-1.11621e-05		0.471668	-1.41877
0.472171	-1.12373e-05		0.472168	-1.41974
0.47267	-1.13624e-05		0.472668	-1.42028
0.47317	-1.14724e-05		0.473167	-1.41796
0.47367	-1.1642e-05		0.473667	-1.41891
0.474169	-1.17805e-05		0.474167	-1.41989
0.474669	-1.19138e-05		0.474666	-1.42039
0.475168	-1.21614e-05		0.475166	-1.41956
0.475668	-1.20776e-05		0.475666	-1.41983
0.476168	-1.20357e-05		0.476165	-1.41933
0.476668	-1.19891e-05		0.476665	-1.41962
0.477167	-1.18869e-05		0.477165	-1.42126
0.477667	-1.18377e-05		0.477664	-1.42086
0.478166	-1.18006e-05		0.478164	-1.41989
0.478666	-1.17201e-05		0.478664	-1.41913
0.479166	-1.16432e-05		0.479163	-1.42048
0.479665	-1.15817e-05		0.479663	-1.42271
0.480165	-1.15439e-05		0.480162	-1.42219
0.480665	-1.15353e-05		0.480662	-1.4222
0.481164	-1.15102e-05		0.481162	-1.42138
0.481664	-1.14824e-05		0.481661	-1.42317
0.482164	-1.15099e-05		0.482161	-1.42342
0.482663	-1.15429e-05		0.482661	-1.42353
0.483163	-1.1511e-05		0.48316	-1.42272
0.483663	-1.15243e-05		0.48366	-1.42296
0.484162	-1.15338e-05		0.48416	-1.42276
0.484662	-1.15665e-05		0.484659	-1.42292
0.485162	-1.15728e-05		0.485159	-1.42446
0.485661	-1.16422e-05		0.485659	-1.42347
0.486161	-1.16587e-05		0.486158	-1.42467
0.48666	-1.16645e-05		0.486658	-1.4246
0.48716	-1.16733e-05		0.487158	-1.42465
0.48766	-1.16928e-05		0.487657	-1.4258
0.488159	-1.16839e-05		0.488157	-1.42629
0.488659	-1.16841e-05		0.488656	-1.42732
0.489159	-1.17004e-05		0.489156	-1.42726
0.489658	-1.16807e-05		0.489656	-1.42802
0.490158	-1.16244e-05		0.490156	-1.42721
0.490658	-1.16027e-05		0.490655	-1.42729
0.491157	-1.15289e-05		0.491155	-1.4282
0.491657	-1.14981e-05		0.491654	-1.42659
0.492157	-1.15014e-05		0.492154	-1.42637
0.492656	-1.14425e-05		0.492654	-1.42857
0.493156	-1.14191e-05		0.493153	-1.42881
0.493656	-1.14058e-05		0.493653	-1.4282
0.494155	-1.13725e-05		0.494153	-1.42886
0.494655	-1.13924e-05		0.494652	-1.42906
0.495155	-1.14204e-05		0.495152	-1.43003
0.495654	-1.14362e-05		0.495652	-1.42851
0.496154	-1.14394e-05		0.496151	-1.4282
0.496654	-1.1444e-05		0.496651	-1.4302
0.497153	-1.14561e-05		0.49715	-1.42919
0.497653	-1.1417e-05		0.49765	-1.42989
0.498152	-1.13805e-05		0.49815	-1.43152
0.498652	-1.13133e-05		0.49865	-1.42981
0.499152	-1.1261e-05		0.499149	-1.43034
0.499651	-1.11761e-05		0.499649	-1.42991
0.500151	-1.11147e-05		0.500148	-1.43139
0.500651	-1.1256e-05		0.500648	-1.43121
0.50115	-1.14313e-05		0.501148	-1.43177
0.50165	-1.15827e-05		0.501647	-1.43163
0.50215	-1.17422e-05		0.502147	-1.43081
0.502649	-1.18995e-05		0.502647	-1.43154
0.503149	-1.20095e-05		0.503146	-1.43195
0.503649	-1.20822e-05		0.503646	-1.43375
0.504148	-1.21539e-05		0.504146	-1.43369
0.504648	-1.2302e-05		0.504645	-1.43245
0.505148	-1.24918e-05		0.505145	-1.43354
0.505647	-1.26955e-05		0.505645	-1.43508
0.506147	-1.28335e-05		0.506144	-1.43419
0.506646	-1.29378e-05		0.506644	-1.43377
0.507146	-1.30581e-05		0.507144	-1.43358
0.507646	-1.31809e-05		0.507643	-1.43358
0.508146	-1.29905e-05		0.508143	-1.43538
0.508645	-1.24508e-05		0.508642	-1.43544
0.509145	-1.18893e-05		0.509142	-1.43625
0.509644	-1.14107e-05		0.509642	-1.43439
0.510144	-1.10027e-05		0.510141	-1.4346
0.510644	-1.06558e-05		0.510641	-1.43533
0.511143	-1.03862e-05		0.511141	-1.43521
0.511643	-1.02151e-05		0.51164	-1.43555
0.512143	-1.00715e-05		0.51214	-1.43573
0.512642	-9.93496e-06		0.51264	-1.43629
0.513142	-9.81886e-06		0.513139	-1.43581
0.513642	-9.76359e-06		0.513639	-1.43594
0.514141	-9.75656e-06		0.514139	-1.4353
0.514641	-9.47668e-06		0.514638	-1.43493
0.515141	-9.09558e-06		0.515138	-1.43566
0.51564	-8.74272e-06		0.515638	-1.43439
0.51614	-8.4323e-06		0.516137	-1.43485
0.51664	-8.13285e-06		0.516637	-1.43594
0.517139	-7.82785e-06		0.517136	-1.43716
0.517639	-7.37303e-06		0.517636	-1.43483
0.518138	-6.49145e-06		0.518136	-1.43597
0.518638	-5.09572e-06		0.518636	-1.43641
0.519138	-3.185e-06		0.519135	-1.43574
0.519637	-9.03922e-07		0.519635	-1.43594
0.520137	1.72994e-06		0.520134	-1.43526
0.520637	4.39104e-06		0.520634	-1.43575
0.521136	7.22198e-06		0.521134	-1.43681
0.521636	9.87927e-06		0.521633	-1.43608
0.522136	1.2635e-05		0.522133	-1.437
0.522635	1.50122e-05		0.522633	-1.43643
0.523135	1.72713e-05		0.523132	-1.4363
0.523635	1.94488e-05		0.523632	-1.43707
0.524134	2.11973e-05		0.524132	-1.43757
0.524634	2.29114e-05		0.524631	-1.43771
0.525134	2.45234e-05		0.525131	-1.4368
0.525633	2.56721e-05		0.525631	-1.43567
0.526133	2.68528e-05		0.52613	-1.43641
0.526633	2.76464e-05		0.52663	-1.4376
0.527132	2.82205e-05		0.52713	-1.43812
0.527632	2.89545e-05		0.527629	-1.43901
0.528131	2.93408e-05		0.528129	-1.43873
0.528631	2.98493e-05		0.528628	-1.43766
0.529131	3.00434e-05		0.529128	-1.4373
0.529631	3.00433e-05		0.529628	-1.43784
0.53013	2.99661e-05		0.530127	-1.43859
0.53063	3.01262e-05		0.530627	-1.43749
0.53113	2.99619e-05		0.531127	-1.43764
0.531629	2.9337e-05		0.531626	-1.43857
0.532129	2.95107e-05		0.532126	-1.43814
0.532628	2.89851e-05		0.532626	-1.43877
0.533128	2.80899e-05		0.533125	-1.43777
0.533628	2.69569e-05		0.533625	-1.43729
0.534127	2.63337e-05		0.534125	-1.43767
0.534627	2.4849e-05		0.534624	-1.43917
0.535127	2.37397e-05		0.535124	-1.43916
0.535626	2.27588e-05		0.535624	-1.43971
0.536126	2.18364e-05		0.536123	-1.43915
0.536626	2.0994e-05		0.536623	-1.43919
0.537125	2.01576e-05		0.537122	-1.43906
0.537625	1.9173e-05		0.537622	-1.43837
0.538125	1.85175e-05		0.538122	-1.43821
0.538624	1.76641e-05		0.538621	-1.43845
0.539124	1.68792e-05		0.539121	-1.43944
0.539624	1.60112e-05		0.539621	-1.43947
0.540123	1.49336e-05		0.54012	-1.43856
0.540623	1.3979e-05		0.54062	-1.4395
0.541122	1.30235e-05		0.54112	-1.43991
0.541622	1.22008e-05		0.541619	-1.44018
0.542122	1.13233e-05		0.542119	-1.44005
0.542621	1.02494e-05		0.542619	-1.44079
0.543121	8.73145e-06		0.543118	-1.4406
0.543621	6.70355e-06		0.543618	-1.05186
0.54412	4.20793e-06		0.544118	-0.724224
0.54462	1.35123e-06		0.544617	-0.663127
0.54512	-1.72309e-06		0.545117	-0.724224
0.545619	-4.76639e-06		0.545616	-0.719328
0.546119	-8.13836e-06		0.546116	-0.709556
0.546619	-1.11108e-05		0.546616	-0.734361
0.547118	-1.40073e-05		0.547115	-0.70225
0.547618	-1.67219e-05		0.547615	-0.69612
0.548118	-1.92969e-05		0.548115	-0.690554
0.548617	-2.16966e-05		0.548614	-0.695774
0.549117	-2.3609e-05		0.549114	-0.713686
0.549617	-2.55959e-05		0.549614	-0.743763
0.550116	-2.74273e-05		0.550113	-0.764938
0.550616	-2.84949e-05		0.550613	-0.780806
0.551115	-3.0007e-05		0.551113	-0.778104
0.551615	-3.10882e-05		0.551612	-0.716673
0.552115	-3.17292e-05		0.552112	-0.728373
0.552615	-3.24889e-05		0.552612	-0.727685
0.553114	-3.32067e-05		0.553111	-0.73759
0.553614	-3.32968e-05		0.553611	-0.725208
0.554113	-3.36786e-05		0.55411	-0.70736
0.554613	-3.37942e-05		0.55461	-0.720045
0.555113	-3.39325e-05		0.55511	-0.682427
0.555612	-3.39169e-05		0.555609	-0.716674
0.556112	-3.37942e-05		0.556109	-0.754698
0.556612	-3.24171e-05		0.556609	-0.729313
0.557111	-3.06817e-05		0.557108	-0.770107
0.557611	-2.95065e-05		0.557608	-0.730232
0.558111	-2.97792e-05		0.558108	-0.785632
0.55861	-3.05262e-05		0.558607	-0.79805
0.55911	-3.14577e-05		0.559107	-0.792515
0.55961	-3.16088e-05		0.559607	-0.796733
0.560109	-3.11788e-05		0.560106	-0.799793
0.560609	-3.06626e-05		0.560606	-0.760129
0.561109	-3.01026e-05		0.561106	-0.766525
0.561608	-2.95553e-05		0.561605	-0.800568
0.562108	-2.90087e-05		0.562105	-0.777278
0.562608	-2.83915e-05		0.562604	-0.781971
0.563107	-2.79279e-05		0.563104	-0.81346
0.563607	-2.7261e-05		0.563604	-0.843027
0.564106	-2.65992e-05		0.564103	-0.833107
0.564606	-2.60262e-05		0.564603	-0.810463
0.565106	-2.54983e-05		0.565103	-0.872502
0.565605	-2.49822e-05		0.565602	-0.855427
0.566105	-2.44423e-05		0.566102	-0.794723
0.566605	-2.39535e-05		0.566602	-0.774967
0.567104	-2.35089e-05		0.567101	-0.756918
0.567604	-2.30092e-05		0.567601	-0.809874
0.568104	-2.24533e-05		0.568101	-0.815791
0.568603	-2.20943e-05		0.5686	-0.838749
0.569103	-2.1621e-05		0.5691	-0.824796
0.569603	-2.12276e-05		0.5696	-0.832351
0.570102	-2.0799e-05		0.570099	-0.818185
0.570602	-2.03165e-05		0.570599	-0.806425
0.571102	-2.00808e-05		0.571099	-0.840182
0.571601	-1.96963e-05		0.571598	-0.796089
0.572101	-1.93498e-05		0.572098	-0.79185
0.5726	-1.91274e-05		0.572597	-0.825005
0.5731	-1.88778e-05		0.573097	-0.834807
0.5736	-1.86555e-05		0.573597	-0.835724
0.574099	-1.84199e-05		0.574096	-0.810671
0.574599	-1.82106e-05		0.574596	-0.819509
0.575099	-1.80699e-05		0.575096	-0.839326
0.575598	-1.78592e-05		0.575595	-0.835508
0.576098	-1.77529e-05		0.576095	-0.818555
0.576598	-1.7615e-05		0.576595	-0.846168
0.577097	-1.74674e-05		0.577094	-0.857837
0.577597	-1.74614e-05		0.577594	-0.836105
0.578097	-1.74371e-05		0.578094	-0.865787
0.578596	-1.7402e-05		0.578593	-0.910021
0.579096	-1.7365e-05		0.579093	-0.916228
0.579596	-1.73228e-05		0.579593	-0.859595
0.580095	-1.73219e-05		0.580092	-0.891492
0.580595	-1.73264e-05		0.580592	-0.887043
0.581095	-1.73019e-05		0.581091	-0.837112
0.581594	-1.7257e-05		0.581591	-0.862113
0.582094	-1.72108e-05		0.582091	-0.8693
0.582594	-1.71903e-05		0.582591	-0.894817
0.583093	-1.71954e-05		0.58309	-0.890516
0.583593	-1.71359e-05		0.58359	-0.929036
0.584093	-1.71678e-05		0.58409	-0.925856
0.584592	-1.71294e-05		0.584589	-0.865632
0.585092	-1.71156e-05		0.585089	-0.877962
0.585591	-1.70665e-05		0.585588	-0.880209
0.586091	-1.70681e-05		0.586088	-0.860311
0.586591	-1.70243e-05		0.586588	-0.880471
0.58709	-1.69912e-05		0.587087	-0.92623
0.58759	-1.69692e-05		0.587587	-0.942015
0.58809	-1.69495e-05		0.588087	-0.904607
0.588589	-1.6931e-05		0.588586	-0.865069
0.589089	-1.69211e-05		0.589086	-0.87576
0.589589	-1.69383e-05		0.589586	-0.891429
0.590088	-1.69189e-05		0.590085	-0.859953
0.590588	-1.69469e-05		0.590585	-0.861812
0.591088	-1.69373e-05		0.591085	-0.894401
0.591587	-1.69574e-05		0.591584	-0.902438
0.592087	-1.69821e-05		0.592084	-0.921039
0.592587	-1.7018e-05		0.592584	-0.919841
0.593086	-1.70468e-05		0.593083	-0.919973
0.593586	-1.70734e-05		0.593583	-0.896128
0.594086	-1.71173e-05		0.594082	-0.917578
0.594585	-1.71704e-05		0.594582	-0.93251
0.595085	-1.71738e-05		0.595082	-0.90663
0.595584	-1.72267e-05		0.595581	-0.922033
0.596084	-1.72583e-05		0.596081	-0.91679
0.596584	-1.72853e-05		0.596581	-0.903247
0.597083	-1.73628e-05		0.59708	-0.924512
0.597583	-1.73481e-05		0.59758	-0.957399
0.598083	-1.74081e-05		0.59808	-0.964334
0.598582	-1.74346e-05		0.598579	-0.951958
0.599082	-1.74785e-05		0.599079	-0.954994
0.599582	-1.75174e-05		0.599579	-0.935144
0.600081	-1.75402e-05		0.600078	-0.937065
0.600581	-1.7589e-05		0.600578	-0.954927
0.601081	-1.75775e-05		0.601078	-0.961332
0.60158	-1.76234e-05		0.601577	-0.93991
0.60208	-1.76669e-05		0.602077	-0.96499
0.60258	-1.76784e-05		0.602576	-0.943285
0.603079	-1.77104e-05		0.603076	-0.922835
0.603579	-1.77394e-05		0.603576	-0.929713
0.604079	-1.77673e-05		0.604075	-0.904119
0.604578	-1.7778e-05		0.604575	-0.932325
0.605078	-1.77829e-05		0.605075	-0.895485
0.605577	-1.78213e-05		0.605574	-0.907437
0.606077	-1.78129e-05		0.606074	-0.964521
0.606577	-1.78533e-05		0.606574	-0.967423
0.607077	-1.78389e-05		0.607073	-0.993232
0.607576	-1.78765e-05		0.607573	-0.945003
0.608076	-1.78865e-05		0.608073	-0.903873
0.608575	-1.78842e-05		0.608572	-0.865749
0.609075	-1.78908e-05		0.609072	-0.891609
0.609575	-1.78917e-05		0.609572	-0.967986
0.610074	-1.78587e-05		0.610071	-0.951526
0.610574	-1.78111e-05		0.610571	-0.960542
0.611074	-1.78033e-05		0.61107	-0.954378
0.611573	-1.78484e-05		0.61157	-0.932736
0.612073	-1.79383e-05		0.61207	-0.930345
0.612573	-1.80351e-05		0.612569	-0.954278
0.613072	-1.80976e-05		0.613069	-0.958962
0.613572	-1.81385e-05		0.613569	-0.94794
0.614072	-1.81797e-05		0.614068	-0.951989
0.614571	-1.8228e-05		0.614568	-0.963143
0.615071	-1.82661e-05		0.615068	-0.948522
0.615571	-1.82981e-05		0.615567	-0.947996
0.61607	-1.8346e-05		0.616067	-0.963923
0.61657	-1.8394e-05		0.616567	-0.965906
0.61707	-1.84461e-05		0.617066	-0.961342
0.617569	-1.8495e-05		0.617566	-0.944501
0.618069	-1.85358e-05		0.618066	-0.93107
0.618568	-1.85665e-05		0.618565	-0.920317
0.619068	-1.85996e-05		0.619065	-0.904177
0.619568	-1.86353e-05		0.619564	-0.944729
0.620067	-1.86645e-05		0.620064	-0.988101
0.620567	-1.87077e-05		0.620564	-0.99276
0.621067	-1.87404e-05		0.621063	-0.976932
0.621566	-1.87516e-05		0.621563	-0.980216
0.622066	-1.87587e-05		0.622063	-0.976199
0.622566	-1.87704e-05		0.622562	-0.952495
0.623065	-1.87889e-05		0.623062	-0.932775
0.623565	-1.88061e-05		0.623562	-0.926061
0.624065	-1.87887e-05		0.624061	-0.941721
0.624564	-1.87864e-05		0.624561	-0.963909
0.625064	-1.88056e-05		0.625061	-0.97876
0.625564	-1.87969e-05		0.62556	-0.996354
0.626063	-1.88045e-05		0.62606	-0.990692
0.626563	-1.8815e-05		0.62656	-0.978714
0.627063	-1.88155e-05		0.627059	-0.947186
0.627562	-1.88127e-05		0.627559	-0.979742
0.628062	-1.88252e-05		0.628059	-1.00733
0.628561	-1.88326e-05		0.628558	-0.954691
0.629061	-1.88337e-05		0.629058	-1.00391
0.629561	-1.88257e-05		0.629557	-1.05992
0.63006	-1.88302e-05		0.630057	-1.07539
0.63056	-1.88483e-05		0.630557	-1.05674
0.63106	-1.88575e-05		0.631056	-1.01926
0.631559	-1.88691e-05		0.631556	-1.01374
0.632059	-1.88818e-05		0.632056	-0.965947
0.632559	-1.8903e-05		0.632555	-0.976478
0.633058	-1.89208e-05		0.633055	-1.01904
0.633558	-1.89314e-05		0.633555	-1.03371
0.634058	-1.89587e-05		0.634054	-1.01816
0.634557	-1.89882e-05		0.634554	-0.988597
0.635057	-1.90021e-05		0.635054	-1.00154
0.635557	-1.89851e-05		0.635553	-1.00309
0.636056	-1.89716e-05		0.636053	-1.02951
0.636556	-1.89667e-05		0.636553	-1.0594
0.637056	-1.8965e-05		0.637052	-1.00426
0.637555	-1.8951e-05		0.637552	-0.960998
0.638055	-1.89409e-05		0.638051	-0.993485
0.638555	-1.89395e-05		0.638551	-1.01983
0.639054	-1.89292e-05		0.639051	-1.00076
0.639554	-1.8915e-05		0.63955	-0.989085
0.640054	-1.89115e-05		0.64005	-1.03008
0.640553	-1.89111e-05		0.64055	-1.04359
0.641053	-1.88864e-05		0.641049	-1.05536
0.641552	-1.88945e-05		0.641549	-1.07498
0.642052	-1.88839e-05		0.642049	-1.06115
0.642552	-1.88476e-05		0.642548	-1.02988
0.643051	-1.88495e-05		0.643048	-1.02719
0.643551	-1.88728e-05		0.643548	-1.02918
0.644051	-1.88639e-05		0.644047	-1.06673
0.64455	-1.88742e-05		0.644547	-1.06172
0.64505	-1.88804e-05		0.645047	-1.00669
0.64555	-1.88831e-05		0.645546	-1.01953
0.646049	-1.88687e-05		0.646046	-1.054
0.646549	-1.88722e-05		0.646545	-1.05783
0.647049	-1.88757e-05		0.647045	-1.04444
0.647548	-1.8884e-05		0.647545	-1.04092
0.648048	-1.88659e-05		0.648045	-1.03978
0.648548	-1.88741e-05		0.648544	-1.07471
0.649047	-1.89038e-05		0.649044	-1.07811
0.649547	-1.89162e-05		0.649544	-1.05228
0.650046	-1.8926e-05		0.650043	-1.03201
0.650546	-1.89558e-05		0.650543	-1.03284
0.651046	-1.8965e-05		0.651042	-1.05719
0.651545	-1.89774e-05		0.651542	-1.07568
0.652045	-1.90066e-05		0.652042	-1.09694
0.652545	-1.90289e-05		0.652541	-1.05409
0.653044	-1.90442e-05		0.653041	-1.05425
0.653544	-1.90636e-05		0.653541	-1.09023
0.654044	-1.91021e-05		0.65404	-1.03838
0.654543	-1.91362e-05		0.65454	-1.03558
0.655043	-1.91596e-05		0.655039	-1.05455
0.655543	-1.91785e-05		0.655539	-1.05766
0.656042	-1.91973e-05		0.656039	-1.09918
0.656542	-1.92186e-05		0.656539	-1.1134
0.657042	-1.92493e-05		0.657038	-1.11415
0.657541	-1.92866e-05		0.657538	-1.12767
0.658041	-1.93041e-05		0.658038	-1.11363
0.65854	-1.93416e-05		0.658537	-1.06388
0.65904	-1.93775e-05		0.659037	-1.10013
0.65954	-1.9404e-05		0.659536	-1.13462
0.66004	-1.94332e-05		0.660036	-1.1147
0.660539	-1.94721e-05		0.660536	-1.1148
0.661039	-1.95174e-05		0.661035	-1.095
0.661539	-1.95714e-05		0.661535	-1.0753
0.662038	-1.96162e-05		0.662035	-1.10186
0.662538	-1.96666e-05		0.662534	-1.12854
0.663037	-1.97245e-05		0.663034	-1.10458
0.663537	-1.97235e-05		0.663534	-1.09148
0.664037	-1.97046e-05		0.664033	-1.12899
0.664536	-1.96943e-05		0.664533	-1.12995
0.665036	-1.97248e-05		0.665033	-1.12289
0.665536	-1.97911e-05		0.665532	-1.14632
0.666035	-1.98632e-05		0.666032	-1.09207
0.666535	-1.99079e-05		0.666532	-1.09999
0.667035	-1.99252e-05		0.667031	-0.966537
0.667534	-1.99563e-05		0.667531	0.245216
0.668034	-1.99781e-05		0.66803	-0.103794
0.668534	-1.999e-05		0.66853	0.211227
0.669033	-2.00064e-05		0.66903	0.396013
0.669533	-2.0022e-05		0.669529	0.435983
0.670033	-2.0042e-05		0.670029	0.344019
0.670532	-2.00642e-05		0.670529	0.0791095
0.671032	-2.00907e-05		0.671028	-0.216838
0.671531	-2.01202e-05		0.671528	0.165364
0.672031	-2.014e-05		0.672028	-0.280716
0.672531	-2.01626e-05		0.672527	-0.325644
0.67303	-2.01892e-05		0.673027	-0.33706
0.67353	-2.02249e-05		0.673527	-0.322065
0.67403	-2.02354e-05		0.674026	-0.296911
0.674529	-2.02438e-05		0.674526	-0.298081
0.675029	-2.02475e-05		0.675025	-0.340383
0.675529	-2.02626e-05		0.675525	-0.347461
0.676028	-2.02823e-05		0.676025	-0.349755
0.676528	-2.02939e-05		0.676524	-0.339573
0.677028	-2.02933e-05		0.677024	-0.300703
0.677527	-2.03095e-05		0.677524	-0.293193
0.678027	-2.0304e-05		0.678023	-0.295212
0.678527	-2.03031e-05		0.678523	-0.296763
0.679026	-2.03039e-05		0.679023	-0.353653
0.679526	-2.03033e-05		0.679522	-0.343256
0.680026	-2.0315e-05		0.680022	-0.27146
0.680525	-2.03093e-05		0.680522	-0.301706
0.681025	-2.03184e-05		0.681021	-0.291971
0.681524	-2.03321e-05		0.681521	-0.239266
0.682024	-2.03305e-05		0.682021	-0.269178
0.682524	-2.03356e-05		0.68252	-0.286728
0.683024	-2.03478e-05		0.68302	-0.314136
0.683523	-2.03562e-05		0.683519	-0.371846
0.684023	-2.03647e-05		0.684019	-0.320563
0.684522	-2.03654e-05		0.684519	-0.255487
0.685022	-2.03701e-05		0.685018	-0.292787
0.685522	-2.03878e-05		0.685518	-0.304478
0.686021	-2.04042e-05		0.686018	-0.308249
0.686521	-2.04231e-05		0.686518	-0.34262
0.687021	-2.04415e-05		0.687017	-0.332687
0.68752	-2.0459e-05		0.687517	-0.317425
0.68802	-2.04763e-05		0.688016	-0.316259
0.68852	-2.04785e-05		0.688516	-0.325398
0.689019	-2.04826e-05		0.689016	-0.290555
0.689519	-2.04988e-05		0.689515	-0.294179
0.690019	-2.0514e-05		0.690015	-0.324069
0.690518	-2.05341e-05		0.690515	-0.330123
0.691018	-2.05644e-05		0.691014	-0.320798
0.691518	-2.05879e-05		0.691514	-0.293206
0.692017	-2.06088e-05		0.692014	-0.387153
0.692517	-2.06235e-05		0.692513	-1.46255
0.693017	-2.06431e-05		0.693013	-1.62886
0.693516	-2.06554e-05		0.693513	-1.41963
0.694016	-2.06515e-05		0.694012	-1.43341
0.694515	-2.06544e-05		0.694512	-1.4817
0.695015	-2.06636e-05		0.695012	-1.40594
0.695515	-2.06798e-05		0.695511	-1.33521
0.696014	-2.06975e-05		0.696011	-1.06885
0.696514	-2.07262e-05		0.69651	-1.06848
0.697014	-2.07463e-05		0.69701	-1.17723
0.697513	-2.07708e-05		0.69751	-1.14561
0.698013	-2.07991e-05		0.698009	-1.13661
0.698513	-2.08209e-05		0.698509	-1.10912
0.699012	-2.08591e-05		0.699009	-1.12085
0.699512	-2.0903e-05		0.699508	-1.14327
0.700012	-2.09338e-05		0.700008	-1.12525
0.700511	-2.0961e-05		0.700508	-1.10773
0.701011	-2.10075e-05		0.701007	-1.09467
0.701511	-2.10627e-05		0.701507	-1.10323
0.70201	-2.10963e-05		0.702007	-1.13943
0.70251	-2.11268e-05		0.702506	-1.15189
0.703009	-2.11772e-05		0.703006	-1.17556
0.703509	-2.1246e-05		0.703506	-1.17655
0.704009	-2.12951e-05		0.704005	-1.10976
0.704508	-2.13446e-05		0.704505	-1.10578
0.705008	-2.14092e-05		0.705005	-1.16621
0.705508	-2.14741e-05		0.705504	-1.16316
0.706008	-2.15015e-05		0.706004	-1.14306
0.706507	-2.15627e-05		0.706503	-1.17621
0.707007	-2.16365e-05		0.707003	-1.1661
0.707506	-2.16779e-05		0.707503	-1.14621
0.708006	-2.17273e-05		0.708002	-1.14697
0.708506	-2.17754e-05		0.708502	-1.16597
0.709005	-2.17961e-05		0.709002	-1.19713
0.709505	-2.18311e-05		0.709501	-1.18683
0.710005	-2.18717e-05		0.710001	-1.16025
0.710504	-2.19031e-05		0.710501	-1.15616
0.711004	-2.19367e-05		0.711	-1.16603
0.711504	-2.19635e-05		0.7115	-1.16905
0.712003	-2.20192e-05		0.712	-1.16434
0.712503	-2.20581e-05		0.712499	-1.13971
0.713003	-2.20988e-05		0.712999	-1.13218
0.713502	-2.21512e-05		0.713499	-1.13889
0.714002	-2.21881e-05		0.713998	-1.16428
0.714502	-2.21994e-05		0.714498	-1.16834
0.715001	-2.22358e-05		0.714997	-1.14967
0.715501	-2.22676e-05		0.715497	-1.12829
0.716001	-2.23154e-05		0.715997	-1.12266
0.7165	-2.23646e-05		0.716496	-1.14439
0.717	-2.23845e-05		0.716996	-1.18497
0.717499	-2.23545e-05		0.717496	-1.16604
0.717999	-2.23432e-05		0.717995	-1.17201
0.718499	-2.24087e-05		0.718495	-1.16803
0.718998	-2.25418e-05		0.718995	-1.13776
0.719498	-2.26617e-05		0.719494	-1.1331
0.719998	-2.27588e-05		0.719994	-1.11305
0.720497	-2.28125e-05		0.720494	-1.11655
0.720997	-2.2865e-05		0.720993	-1.16116
0.721497	-2.29131e-05		0.721493	-1.16443
0.721996	-2.29434e-05		0.721993	-1.14959
0.722496	-2.30049e-05		0.722492	-1.14671
0.722996	-2.30473e-05		0.722992	-1.14226
0.723495	-2.30916e-05		0.723491	-1.17136
0.723995	-2.31433e-05		0.723991	-1.19998
0.724495	-2.31921e-05		0.724491	-1.1693
0.724994	-2.32314e-05		0.72499	-1.13875
0.725494	-2.32764e-05		0.72549	-1.13908
0.725993	-2.33142e-05		0.72599	-1.16913
0.726493	-2.33506e-05		0.726489	-1.19383
0.726993	-2.33935e-05		0.726989	-1.18756
0.727492	-2.34259e-05		0.727489	-1.17882
0.727992	-2.3461e-05		0.727988	-1.14959
0.728492	-2.34907e-05		0.728488	-1.11308
0.728991	-2.35105e-05		0.728988	-1.17262
0.729491	-2.35266e-05		0.729487	-1.20515
0.729991	-2.3556e-05		0.729987	-1.15786
0.73049	-2.35512e-05		0.730487	-1.1463
0.73099	-2.35347e-05		0.730986	-1.16786
0.73149	-2.35464e-05		0.731486	-1.18361
0.731989	-2.35465e-05		0.731985	-1.20806
0.732489	-2.35494e-05		0.732485	-1.20877
0.732989	-2.35605e-05		0.732985	-1.17243
0.733488	-2.35649e-05		0.733484	-1.1051
0.733988	-2.35924e-05		0.733984	-1.12247
0.734488	-2.36177e-05		0.734484	-1.161
0.734987	-2.36215e-05		0.734983	-1.15612
0.735487	-2.36433e-05		0.735483	-1.16904
0.735986	-2.36433e-05		0.735983	-1.21101
0.736486	-2.36493e-05		0.736482	-1.1383
0.736986	-2.36581e-05		0.736982	-1.13037
0.737486	-2.36414e-05		0.737482	-1.17058
0.737985	-2.36358e-05		0.737981	-1.16874
0.738485	-2.36391e-05		0.738481	-1.21335
0.738985	-2.36654e-05		0.738981	-1.17803
0.739484	-2.36885e-05		0.73948	-1.16946
0.739984	-2.3698e-05		0.73998	-1.14752
0.740483	-2.37124e-05		0.740479	-1.13127
0.740983	-2.37202e-05		0.740979	-1.19937
0.741483	-2.37154e-05		0.741479	-1.21671
0.741982	-2.36825e-05		0.741978	-1.17163
0.742482	-2.36554e-05		0.742478	-1.16194
0.742982	-2.36513e-05		0.742978	-1.15214
0.743481	-2.36388e-05		0.743477	-1.15324
0.743981	-2.36266e-05		0.743977	-1.2146
0.744481	-2.36306e-05		0.744477	-1.2095
0.74498	-2.36239e-05		0.744976	-1.23438
0.74548	-2.36134e-05		0.745476	-1.19863
0.74598	-2.3619e-05		0.745976	-1.15595
0.746479	-2.36247e-05		0.746475	-1.20463
0.746979	-2.36296e-05		0.746975	-1.18527
0.747479	-2.36308e-05		0.747475	-1.17525
0.747978	-2.36459e-05		0.747974	-1.18382
0.748478	-2.36526e-05		0.748474	-1.24758
0.748977	-2.36392e-05		0.748973	-1.24919
0.749477	-2.36368e-05		0.749473	-1.21803
0.749977	-2.36118e-05		0.749973	-1.21113
0.750476	-2.35944e-05		0.750472	-1.19331
0.750976	-2.3601e-05		0.750972	-1.16806
0.751476	-2.35981e-05		0.751472	-1.16966
0.751975	-2.36006e-05		0.751971	-1.18577
0.752475	-2.36107e-05		0.752471	-1.18806
0.752975	-2.36222e-05		0.752971	-1.20222
0.753474	-2.36268e-05		0.75347	-1.22567
0.753974	-2.36345e-05		0.75397	-1.21304
0.754474	-2.36588e-05		0.75447	-1.17263
0.754973	-2.36824e-05		0.754969	-1.20344
0.755473	-2.37167e-05		0.755469	-1.17806
0.755973	-2.37511e-05		0.755969	-1.18231
0.756472	-2.37828e-05		0.756468	-1.17089
0.756972	-2.38075e-05		0.756968	-1.12811
0.757472	-2.38278e-05		0.757468	-1.16906
0.757971	-2.38523e-05		0.757967	-1.21551
0.758471	-2.38679e-05		0.758467	-1.22737
0.75897	-2.38907e-05		0.758966	-1.19998
0.75947	-2.39101e-05		0.759466	-1.19181
0.75997	-2.39467e-05		0.759966	-1.20995
0.760469	-2.39774e-05		0.760465	-1.20891
0.760969	-2.39931e-05		0.760965	-1.16328
0.761469	-2.40132e-05		0.761465	-1.18088
0.761968	-2.40274e-05		0.761964	-1.18666
0.762468	-2.40453e-05		0.762464	-1.24907
0.762968	-2.40668e-05		0.762964	-1.24782
0.763467	-2.40765e-05		0.763463	-1.19114
0.763967	-2.40946e-05		0.763963	-1.20281
0.764467	-2.41151e-05		0.764463	-1.23933
0.764966	-2.41347e-05		0.764962	-1.26177
0.765466	-2.41564e-05		0.765462	-1.25289
0.765966	-2.41685e-05		0.765962	-1.20603
0.766465	-2.4191e-05		0.766461	-1.20119
0.766965	-2.4208e-05		0.766961	-1.25525
0.767465	-2.42353e-05		0.767461	-1.26961
0.767964	-2.42528e-05		0.76796	-1.23385
0.768464	-2.42667e-05		0.76846	-1.25059
0.768964	-2.42844e-05		0.76896	-1.21665
0.769463	-2.42958e-05		0.769459	-1.22738
0.769963	-2.43152e-05		0.769959	-1.22169
0.770463	-2.42878e-05		0.770459	-1.22503
0.770962	-2.42595e-05		0.770958	-1.20859
0.771462	-2.42488e-05		0.771458	-1.179
0.771961	-2.42768e-05		0.771957	-1.23193
0.772461	-2.4353e-05		0.772457	-1.22337
0.772961	-2.44282e-05		0.772957	-1.20985
0.77346	-2.44633e-05		0.773456	-1.14976
0.77396	-2.44736e-05		0.773956	-1.13347
0.77446	-2.44932e-05		0.774456	-1.19328
0.774959	-2.45234e-05		0.774955	-1.21189
0.775459	-2.45514e-05		0.775455	-1.20519
0.775959	-2.45661e-05		0.775955	-1.24378
0.776458	-2.45834e-05		0.776454	-1.22586
0.776958	-2.4604e-05		0.776954	-1.20839
0.777458	-2.46163e-05		0.777454	-1.1862
0.777957	-2.46331e-05		0.777953	-1.16712
0.778457	-2.46454e-05		0.778453	-1.20405
0.778957	-2.46728e-05		0.778953	-1.22845
0.779456	-2.46843e-05		0.779452	-1.25479
0.779956	-2.47066e-05		0.779952	-1.23413
0.780455	-2.47165e-05		0.780451	-1.23742
0.780955	-2.47119e-05		0.780951	-1.23809
0.781455	-2.4728e-05		0.781451	-1.23075
0.781954	-2.47222e-05		0.78195	-1.25231
0.782454	-2.47382e-05		0.78245	-1.22382
0.782954	-2.47296e-05		0.78295	-1.18916
0.783453	-2.47257e-05		0.783449	-1.1846
0.783953	-2.47256e-05		0.783949	-1.20092
0.784453	-2.47167e-05		0.784449	-1.21008
0.784952	-2.47171e-05		0.784948	-1.24334
0.785452	-2.47186e-05		0.785448	-1.2082
0.785952	-2.47367e-05		0.785948	-1.20269
0.786451	-2.47379e-05		0.786447	-1.24205
0.786951	-2.47553e-05		0.786947	-1.27411
0.787451	-2.47734e-05		0.787447	-1.22624
0.78795	-2.47762e-05		0.787946	-1.21147
0.78845	-2.4774e-05		0.788446	-1.20951
0.78895	-2.47892e-05		0.788945	-1.21874
0.789449	-2.48085e-05		0.789445	-1.18056
0.789949	-2.48335e-05		0.789945	-1.19389
0.790448	-2.48649e-05		0.790444	-1.24738
0.790948	-2.48933e-05		0.790944	-1.22263
0.791448	-2.4905e-05		0.791444	-1.21925
0.791948	-2.49341e-05		0.791943	-1.21899
0.792447	-2.4956e-05		0.792443	-1.17884
0.792947	-2.49698e-05		0.792943	-1.23795
0.793447	-2.50028e-05		0.793442	-1.22074
0.793946	-2.50501e-05		0.793942	-1.20496
0.794446	-2.50712e-05		0.794442	-1.18961
0.794945	-2.51012e-05		0.794941	-1.1581
0.795445	-2.51354e-05		0.795441	-1.19945
0.795945	-2.51586e-05		0.795941	-1.20643
0.796444	-2.51722e-05		0.79644	-1.28346
0.796944	-2.5194e-05		0.79694	-1.26544
0.797444	-2.51996e-05		0.797439	-1.2459
0.797943	-2.52085e-05		0.797939	-1.25215
0.798443	-2.52311e-05		0.798439	-1.30028
0.798943	-2.52619e-05		0.798938	-1.26064
0.799442	-2.52849e-05		0.799438	-1.2397
0.799942	-2.53143e-05		0.799938	-1.24226
0.800442	-2.53465e-05		0.800437	-1.28941
0.800941	-2.53616e-05		0.800937	-1.22699
0.801441	-2.53821e-05		0.801437	-1.22678
0.80194	-2.54015e-05		0.801936	-1.20119
0.80244	-2.54338e-05		0.802436	-1.20984
0.80294	-2.54727e-05		0.802936	-1.24647
0.803439	-2.54961e-05		0.803435	-1.24035
0.803939	-2.55121e-05		0.803935	-1.23933
0.804439	-2.55358e-05		0.804435	-1.16379
0.804938	-2.55601e-05		0.804934	-1.20374
0.805438	-2.55886e-05		0.805434	-1.22016
0.805938	-2.56068e-05		0.805933	-1.209
0.806437	-2.56303e-05		0.806433	-1.25016
0.806937	-2.56708e-05		0.806933	-1.23544
0.807437	-2.57171e-05		0.807432	-1.28456
0.807936	-2.57692e-05		0.807932	-1.26833
0.808436	-2.58296e-05		0.808432	-1.25727
0.808936	-2.5881e-05		0.808931	-1.23201
0.809435	-2.59325e-05		0.809431	-1.22217
0.809935	-2.59813e-05		0.809931	-1.20725
0.810435	-2.60188e-05		0.81043	-1.23131
0.810934	-2.60637e-05		0.81093	-1.25076
0.811434	-2.61184e-05		0.81143	-1.21966
0.811934	-2.61586e-05		0.811929	-1.22032
0.812433	-2.61996e-05		0.812429	-1.22006
0.812933	-2.62388e-05		0.812929	-1.21544
0.813433	-2.62818e-05		0.813428	-1.23338
0.813932	-2.63259e-05		0.813928	-1.25666
0.814432	-2.63459e-05		0.814428	-1.2709
0.814932	-2.63664e-05		0.814927	-1.24314
0.815431	-2.63944e-05		0.815427	-1.22167
0.815931	-2.64175e-05		0.815926	-1.26002
0.81643	-2.64329e-05		0.816426	-1.26719
0.81693	-2.64583e-05		0.816926	-1.22851
0.81743	-2.64777e-05		0.817425	-1.23751
0.817929	-2.65036e-05		0.817925	-1.23393
0.818429	-2.6527e-05		0.818425	-1.25286
0.818929	-2.65501e-05		0.818924	-1.25022
0.819428	-2.65567e-05		0.819424	-1.24954
0.819928	-2.65722e-05		0.819924	-1.2815
0.820428	-2.65956e-05		0.820423	-1.26024
0.820927	-2.66091e-05		0.820923	-1.26757
0.821427	-2.66232e-05		0.821423	-1.22797
0.821927	-2.66402e-05		0.821922	-1.20534
0.822426	-2.66594e-05		0.822422	-1.21007
0.822926	-2.66829e-05		0.822922	-1.23766
0.823426	-2.66928e-05		0.823421	-1.19182
0.823925	-2.66634e-05		0.823921	-1.25323
0.824425	-2.66116e-05		0.824421	-1.25186
0.824924	-2.6577e-05		0.82492	-1.22486
0.825424	-2.65915e-05		0.82542	-1.1879
0.825924	-2.66704e-05		0.825919	-1.23677
0.826423	-2.67613e-05		0.826419	-1.23618
0.826923	-2.68145e-05		0.826919	-1.25189
0.827423	-2.68238e-05		0.827418	-1.28805
0.827922	-2.68572e-05		0.827918	-1.28791
0.828422	-2.68946e-05		0.828418	-1.2468
0.828922	-2.6916e-05		0.828917	-1.23202
0.829421	-2.69592e-05		0.829417	-1.28439
0.829921	-2.70021e-05		0.829917	-1.25303
0.830421	-2.70484e-05		0.830416	-1.28915
0.83092	-2.70899e-05		0.830916	-1.29071
0.83142	-2.71313e-05		0.831416	-1.23609
0.83192	-2.71662e-05		0.831915	-1.26076
0.832419	-2.71888e-05		0.832415	-1.21908
0.832919	-2.7202e-05		0.832915	-1.20345
0.833418	-2.72121e-05		0.833414	-1.24928
0.833918	-2.72205e-05		0.833914	-1.25029
0.834418	-2.72338e-05		0.834414	-1.28757
0.834917	-2.72338e-05		0.834913	-1.2696
0.835417	-2.7244e-05		0.835413	-1.23215
0.835917	-2.72429e-05		0.835912	-1.23524
0.836417	-2.72438e-05		0.836412	-1.26616
0.836916	-2.72461e-05		0.836912	-1.24789
0.837416	-2.72396e-05		0.837411	-1.25368
0.837915	-2.72491e-05		0.837911	-1.28924
0.838415	-2.72476e-05		0.838411	-1.31108
0.838915	-2.72482e-05		0.83891	-1.27584
0.839414	-2.7245e-05		0.83941	-1.24402
0.839914	-2.72303e-05		0.83991	-1.22937
0.840414	-2.71884e-05		0.840409	-1.24751
0.840913	-2.70442e-05		0.840909	-1.23074
0.841413	-2.66178e-05		0.841409	-1.22848
0.841913	-2.60439e-05		0.841908	-1.26458
0.842412	-2.5819e-05		0.842408	-1.25598
0.842912	-2.56139e-05		0.842908	-1.24336
0.843412	-2.5407e-05		0.843407	-1.21592
0.843911	-2.52192e-05		0.843907	-1.26099
0.844411	-2.50534e-05		0.844406	-1.26265
0.844911	-2.49328e-05		0.844906	-1.25089
0.84541	-2.48236e-05		0.845406	-1.28649
0.84591	-2.47162e-05		0.845905	-1.25244
0.84641	-2.46315e-05		0.846405	-1.24886
0.846909	-2.45666e-05		0.846905	-1.25743
0.847409	-2.45021e-05		0.847404	-1.26877
0.847908	-2.44553e-05		0.847904	-1.22693
0.848408	-2.43969e-05		0.848404	-1.26786
0.848908	-2.43569e-05		0.848903	-1.2397
0.849407	-2.43155e-05		0.849403	-1.21035
0.849907	-2.42748e-05		0.849903	-1.29326
0.850407	-2.42421e-05		0.850402	-1.28797
0.850906	-2.42e-05		0.850902	-1.22449
0.851406	-2.41468e-05		0.851402	-1.27192
0.851906	-2.40842e-05		0.851901	-1.29655
0.852405	-2.40449e-05		0.852401	-1.24878
0.852905	-2.39907e-05		0.8529	-1.24715
0.853405	-2.39218e-05		0.8534	-1.25049
0.853904	-2.38653e-05		0.8539	-1.24334
0.854404	-2.3801e-05		0.854399	-1.2189
0.854904	-2.37549e-05		0.854899	-1.23894
0.855403	-2.36906e-05		0.855399	-1.21539
0.855903	-2.36338e-05		0.855898	-1.22061
0.856402	-2.35841e-05		0.856398	-1.27126
0.856902	-2.35427e-05		0.856898	-1.26183
0.857402	-2.35025e-05		0.857397	-1.25884
0.857901	-2.34611e-05		0.857897	-1.26715
0.858401	-2.34129e-05		0.858397	-1.27083
0.858901	-2.33807e-05		0.858896	-1.29651
0.859401	-2.33323e-05		0.859396	-1.23791
0.8599	-2.32849e-05		0.859896	-1.2351
0.8604	-2.32492e-05		0.860395	-1.29533
0.860899	-2.3226e-05		0.860895	-1.28288
0.861399	-2.31805e-05		0.861394	-1.26199
0.861899	-2.31452e-05		0.861894	-1.31661
0.862398	-2.31241e-05		0.862394	-1.31207
0.862898	-2.30947e-05		0.862893	-1.258
0.863398	-2.30728e-05		0.863393	-1.22798
0.863897	-2.30398e-05		0.863893	-1.25153
0.864397	-2.30213e-05		0.864392	-1.24567
0.864897	-2.30093e-05		0.864892	-1.31779
0.865396	-2.30169e-05		0.865392	-1.27978
0.865896	-2.31928e-05		0.865891	-1.29152
0.866395	-2.36849e-05		0.866391	-1.25424
0.866895	-2.41528e-05		0.866891	-1.21993
0.867395	-2.43594e-05		0.86739	-1.23329
0.867895	-2.45427e-05		0.86789	-1.27533
0.868394	-2.47284e-05		0.86839	-1.28617
0.868894	-2.49e-05		0.868889	-1.25834
0.869394	-2.50377e-05		0.869389	-1.24228
0.869893	-2.51435e-05		0.869888	-1.24979
0.870393	-2.52356e-05		0.870388	-1.26585
0.870892	-2.53207e-05		0.870888	-1.26889
0.871392	-2.53888e-05		0.871387	-1.20797
0.871892	-2.54438e-05		0.871887	-1.22177
0.872391	-2.54936e-05		0.872387	-1.26137
0.872891	-2.55423e-05		0.872887	-1.25281
0.873391	-2.55908e-05		0.873386	-1.2625
0.87389	-2.56269e-05		0.873886	-1.24967
0.87439	-2.5658e-05		0.874385	-1.26303
0.87489	-2.56934e-05		0.874885	-1.20537
0.875389	-2.57438e-05		0.875385	-1.2514
0.875889	-2.58043e-05		0.875884	-1.29733
0.876389	-2.58933e-05		0.876384	-1.2579
0.876888	-2.60256e-05		0.876884	-1.24384
0.877388	-2.62029e-05		0.877383	-1.25694
0.877888	-2.64387e-05		0.877883	-1.25715
0.878387	-2.6724e-05		0.878383	-1.26588
0.878887	-2.70316e-05		0.878882	-1.27498
0.879386	-2.73179e-05		0.879382	-1.28468
0.879886	-2.7339e-05		0.879882	-1.26233
0.880386	-2.69938e-05		0.880381	-1.30709
0.880885	-2.66948e-05		0.880881	-1.25164
0.881385	-2.65894e-05		0.881381	-1.20867
0.881885	-2.65377e-05		0.88188	-1.22092
0.882384	-2.65087e-05		0.88238	-1.26523
0.882884	-2.64722e-05		0.882879	-1.28339
0.883384	-2.64543e-05		0.883379	-1.25145
0.883883	-2.64429e-05		0.883879	-1.26026
0.884383	-2.64408e-05		0.884378	-1.25443
0.884883	-2.6439e-05		0.884878	-1.24078
0.885382	-2.6445e-05		0.885378	-1.25107
0.885882	-2.64523e-05		0.885877	-1.24812
0.886382	-2.64654e-05		0.886377	-1.25826
0.886881	-2.64777e-05		0.886877	-1.22416
0.887381	-2.64904e-05		0.887376	-1.22152
0.887881	-2.65112e-05		0.887876	-1.23102
0.88838	-2.65228e-05		0.888376	-1.24174
0.88888	-2.65776e-05		0.888875	-1.2885
0.889379	-2.66423e-05		0.889375	-1.30062
0.889879	-2.67625e-05		0.889875	-1.23816
0.890379	-2.69437e-05		0.890374	-1.23801
0.890879	-2.72218e-05		0.890874	-1.22823
0.891378	-2.74798e-05		0.891374	-1.3122
0.891878	-2.76334e-05		0.891873	-1.30051
0.892377	-2.75717e-05		0.892373	-1.26255
0.892877	-2.7345e-05		0.892872	-1.22659
0.893377	-2.71024e-05		0.893372	-1.27825
0.893876	-2.69506e-05		0.893872	-1.26847
0.894376	-2.68862e-05		0.894371	-1.26612
0.894876	-2.68621e-05		0.894871	-1.25916
0.895375	-2.68465e-05		0.895371	-1.23756
0.895875	-2.68268e-05		0.89587	-1.28105
0.896375	-2.68275e-05		0.89637	-1.26524
0.896874	-2.68458e-05		0.89687	-1.27645
0.897374	-2.68684e-05		0.897369	-1.24745
0.897874	-2.68819e-05		0.897869	-1.29112
0.898373	-2.68947e-05		0.898369	-1.27202
0.898873	-2.69364e-05		0.898868	-1.24947
0.899373	-2.69604e-05		0.899368	-1.30407
0.899872	-2.69941e-05		0.899868	-1.2905
0.900372	-2.70663e-05		0.900367	-1.28705
0.900872	-2.7135e-05		0.900867	-1.27651
0.901371	-2.72309e-05		0.901366	-1.27896
0.901871	-2.73243e-05		0.901866	-1.28081
0.90237	-2.73394e-05		0.902366	-1.29068
0.90287	-2.71963e-05		0.902865	-1.27441
0.90337	-2.68502e-05		0.903365	-1.29942
0.903869	-2.64226e-05		0.903865	-1.32103
0.904369	-2.61987e-05		0.904364	-1.31022
0.904869	-2.63147e-05		0.904864	-1.27211
0.905368	-2.66695e-05		0.905364	-1.24893
0.905868	-2.69123e-05		0.905863	-1.29387
0.906368	-2.70291e-05		0.906363	-1.33457
0.906867	-2.70988e-05		0.906863	-1.29636
0.907367	-2.71618e-05		0.907362	-1.24551
0.907867	-2.72159e-05		0.907862	-1.2476
0.908366	-2.72816e-05		0.908362	-1.2581
0.908866	-2.7349e-05		0.908861	-1.24224
0.909366	-2.74158e-05		0.909361	-1.30772
0.909865	-2.75129e-05		0.90986	-1.30473
0.910365	-2.75941e-05		0.91036	-1.26265
0.910864	-2.76996e-05		0.91086	-1.2555
0.911364	-2.77726e-05		0.911359	-1.25479
0.911864	-2.78584e-05		0.911859	-1.26452
0.912363	-2.78973e-05		0.912359	-1.23377
0.912863	-2.79313e-05		0.912858	-1.25639
0.913363	-2.79518e-05		0.913358	-1.31628
0.913863	-2.79558e-05		0.913858	-1.3213
0.914362	-2.79447e-05		0.914357	-1.26032
0.914862	-2.78615e-05		0.914857	-1.3014
0.915361	-2.77257e-05		0.915357	-1.29177
0.915861	-2.75174e-05		0.915856	-1.29369
0.916361	-2.73129e-05		0.916356	-1.29075
0.91686	-2.72709e-05		0.916856	-1.26556
0.91736	-2.74285e-05		0.917355	-1.33447
0.91786	-2.77262e-05		0.917855	-1.29031
0.918359	-2.80194e-05		0.918354	-1.26576
0.918859	-2.82091e-05		0.918854	-1.27436
0.919359	-2.83351e-05		0.919354	-1.25894
0.919858	-2.84072e-05		0.919853	-1.27832
0.920358	-2.84786e-05		0.920353	-1.27854
0.920857	-2.85376e-05		0.920853	-1.27686
0.921357	-2.85948e-05		0.921352	-1.36454
0.921857	-2.86292e-05		0.921852	-1.33355
0.922357	-2.8665e-05		0.922352	-1.33785
0.922856	-2.86828e-05		0.922851	-1.26746
0.923356	-2.87128e-05		0.923351	-1.29214
0.923856	-2.87447e-05		0.923851	-1.31918
0.924355	-2.87527e-05		0.92435	-1.28573
0.924855	-2.87269e-05		0.92485	-1.28699
0.925354	-2.87015e-05		0.92535	-1.31866
0.925854	-2.86544e-05		0.925849	-1.30759
0.926354	-2.85531e-05		0.926349	-1.2986
0.926853	-2.84106e-05		0.926848	-1.28137
0.927353	-2.82844e-05		0.927348	-1.31992
0.927853	-2.82171e-05		0.927848	-1.31327
0.928352	-2.82461e-05		0.928347	-1.27529
0.928852	-2.83532e-05		0.928847	-1.25208
0.929352	-2.84641e-05		0.929347	-1.22678
0.929851	-2.85823e-05		0.929846	-1.32675
0.930351	-2.86889e-05		0.930346	-1.31404
0.930851	-2.87217e-05		0.930846	-1.2974
0.93135	-2.87088e-05		0.931345	-1.29388
0.93185	-2.87045e-05		0.931845	-1.30868
0.93235	-2.87481e-05		0.932345	-1.28706
0.932849	-2.88235e-05		0.932844	-1.32063
0.933349	-2.8938e-05		0.933344	-1.33523
0.933848	-2.90153e-05		0.933844	-1.29645
0.934348	-2.90151e-05		0.934343	-1.30842
0.934848	-2.9013e-05		0.934843	-1.33622
0.935347	-2.9018e-05		0.935343	-1.2983
0.935847	-2.90055e-05		0.935842	-1.35535
0.936347	-2.89969e-05		0.936342	-1.26961
0.936846	-2.90059e-05		0.936841	-1.30565
0.937346	-2.90351e-05		0.937341	-1.33798
0.937846	-2.90744e-05		0.937841	-1.35927
0.938345	-2.91187e-05		0.93834	-1.2825
0.938845	-2.9166e-05		0.93884	-1.24069
0.939345	-2.92086e-05		0.93934	-1.31405
0.939844	-2.92409e-05		0.939839	-1.27225
0.940344	-2.92504e-05		0.940339	-1.33067
0.940844	-2.92544e-05		0.940839	-1.29664
0.941343	-2.92268e-05		0.941338	-1.26594
0.941843	-2.92078e-05		0.941838	-1.26211
0.942343	-2.92143e-05		0.942338	-1.28041
0.942842	-2.92039e-05		0.942837	-1.34696
0.943342	-2.92002e-05		0.943337	-1.3283
0.943841	-2.9198e-05		0.943837	-1.31468
0.944341	-2.91952e-05		0.944336	-1.3443
0.944841	-2.91942e-05		0.944836	-1.34476
0.945341	-2.91912e-05		0.945335	-1.31286
0.94584	-2.92151e-05		0.945835	-1.31208
0.94634	-2.92432e-05		0.946335	-1.26702
0.946839	-2.92582e-05		0.946834	-1.2857
0.947339	-2.92698e-05		0.947334	-1.26072
0.947839	-2.92914e-05		0.947834	-1.28161
0.948338	-2.92959e-05		0.948333	-1.29546
0.948838	-2.92963e-05		0.948833	-1.30396
0.949338	-2.93085e-05		0.949333	-1.30321
0.949837	-2.93099e-05		0.949832	-1.33457
0.950337	-2.93324e-05		0.950332	-1.2701
0.950837	-2.93394e-05		0.950832	-1.29126
0.951336	-2.93429e-05		0.951331	-1.28754
0.951836	-2.93626e-05		0.951831	-1.31442
0.952336	-2.93702e-05		0.952331	-1.24926
0.952835	-2.93771e-05		0.95283	-1.27785
0.953335	-2.93792e-05		0.95333	-1.35075
0.953835	-2.93846e-05		0.95383	-1.31506
0.954334	-2.94109e-05		0.954329	-1.3135
0.954834	-2.94257e-05		0.954829	-1.27529
0.955333	-2.9436e-05		0.955329	-1.32979
0.955833	-2.94322e-05		0.955828	-1.27675
0.956333	-2.94322e-05		0.956328	-1.29066
0.956832	-2.94373e-05		0.956828	-1.29676
0.957332	-2.94425e-05		0.957327	-1.37758
0.957832	-2.94535e-05		0.957827	-1.31197
0.958331	-2.94641e-05		0.958326	-1.27461
0.958831	-2.94539e-05		0.958826	-1.29158
0.959331	-2.94598e-05		0.959326	-1.26649
0.95983	-2.94603e-05		0.959825	-1.27623
0.96033	-2.94489e-05		0.960325	-1.35823
0.96083	-2.94295e-05		0.960825	-1.28328
0.961329	-2.94101e-05		0.961324	-1.36023
0.961829	-2.93931e-05		0.961824	-1.355
0.962329	-2.93787e-05		0.962324	-1.32154
0.962828	-2.93717e-05		0.962823	-1.27986
0.963328	-2.93635e-05		0.963323	-1.30816
0.963828	-2.93525e-05		0.963823	-1.34936
0.964327	-2.93478e-05		0.964322	-1.3158
0.964827	-2.93536e-05		0.964822	-1.32458
0.965326	-2.93576e-05		0.965322	-1.32591
0.965826	-2.9388e-05		0.965821	-1.32895
0.966326	-2.94209e-05		0.966321	-1.324
0.966826	-2.94338e-05		0.96682	-1.37146
0.967325	-2.94547e-05		0.96732	-1.34472
0.967825	-2.94755e-05		0.96782	-1.33596
0.968324	-2.95087e-05		0.968319	-1.3125
0.968824	-2.95294e-05		0.968819	-1.31329
0.969324	-2.95503e-05		0.969319	-1.33372
0.969823	-2.95643e-05		0.969818	-1.32832
0.970323	-2.9582e-05		0.970318	-1.27161
0.970823	-2.95654e-05		0.970818	-1.31277
0.971322	-2.95511e-05		0.971317	-1.32316
0.971822	-2.95525e-05		0.971817	-1.32422
0.972322	-2.95642e-05		0.972317	-1.31914
0.972821	-2.95857e-05		0.972816	-1.36896
0.973321	-2.96128e-05		0.973316	-1.33605
0.973821	-2.96318e-05		0.973815	-1.30027
0.97432	-2.96507e-05		0.974315	-1.31092
0.97482	-2.96659e-05		0.974815	-1.31363
0.97532	-2.96769e-05		0.975314	-1.36998
0.975819	-2.96911e-05		0.975814	-1.34714
0.976319	-2.96984e-05		0.976314	-1.27518
0.976819	-2.9716e-05		0.976813	-1.32967
0.977318	-2.97329e-05		0.977313	-1.35177
0.977818	-2.97493e-05		0.977813	-1.39293
0.978317	-2.97748e-05		0.978312	-1.29764
0.978817	-2.97902e-05		0.978812	-1.33046
0.979317	-2.98031e-05		0.979312	-1.39073
0.979816	-2.98182e-05		0.979811	-1.29742
0.980316	-2.98286e-05		0.980311	-1.27956
0.980816	-2.98453e-05		0.980811	-1.35991
0.981315	-2.98626e-05		0.98131	-1.33031
0.981815	-2.98779e-05		0.98181	-1.32313
0.982315	-2.98946e-05		0.982309	-1.28776
0.982814	-2.99092e-05		0.982809	-1.33003
0.983314	-2.99243e-05		0.983309	-1.30506
0.983814	-2.9933e-05		0.983808	-1.41623
0.984313	-2.99279e-05		0.984308	-1.3776
0.984813	-2.99006e-05		0.984808	-1.2873
0.985313	-2.98913e-05		0.985308	-1.27499
0.985812	-2.99099e-05		0.985807	-1.26084
0.986312	-2.99656e-05		0.986307	-1.31825
0.986812	-3.00177e-05		0.986806	-1.26192
0.987311	-3.00374e-05		0.987306	-1.31251
0.987811	-3.00386e-05		0.987806	-1.31137
0.98831	-3.00526e-05		0.988305	-1.35645
0.98881	-3.00668e-05		0.988805	-1.26753
0.98931	-3.00738e-05		0.989305	-1.2838
0.98981	-3.0088e-05		0.989804	-1.30221
0.990309	-3.01079e-05		0.990304	-1.26821
0.990809	-3.01207e-05		0.990803	-1.3366
0.991308	-3.01378e-05		0.991303	-1.36338
0.991808	-3.01544e-05		0.991803	-1.35802
0.992308	-3.01686e-05		0.992302	-1.30237
0.992807	-3.01653e-05		0.992802	-1.33443
0.993307	-3.01701e-05		0.993302	-1.28324
0.993807	-3.01541e-05		0.993802	-1.30161
0.994306	-3.01503e-05		0.994301	-1.32633
0.994806	-3.0164e-05		0.994801	-1.28484
0.995306	-3.01692e-05		0.9953	-1.39232
0.995805	-3.01666e-05		0.9958	-1.30871
0.996305	-3.02049e-05		0.9963	-1.30791
0.996805	-3.01846e-05		0.996799	-1.3276
0.997304	-3.0165e-05		0.997299	-1.38007
[truncated: 47,942 more rows]

## Sheet: FSEC
Cx36LMNG-BRIL			Cx36LMNG-BRIL-K238E
Retention volume	Fluorescence		Retention volume	Fluorescence
mL	FLD		mL	FLD
0.00101	0.143273		0.000966667	0.141476
0.00245	0.143219		0.00240668	0.141488
0.00389	0.143177		0.00384669	0.141493
0.00533	0.14315		0.00528669	0.141483
0.00677	0.143136		0.0067267	0.141443
0.00821	0.143129		0.00816671	0.14136
0.00965	0.143116		0.00960672	0.14123
0.01109	0.143089		0.0110467	0.141066
0.01253	0.143041		0.0124867	0.140897
0.01397	0.142979		0.0139267	0.140748
0.01541	0.142913		0.0153668	0.140635
0.01685	0.142849		0.0168068	0.140574
0.01829	0.142793		0.0182468	0.14057
0.01973	0.142749		0.0196868	0.140623
0.02117	0.142709		0.0211268	0.140733
0.02261	0.142667		0.0225668	0.140889
0.02405	0.142632		0.0240068	0.14106
0.02549	0.142608		0.0254468	0.141217
0.02693	0.142592		0.0268868	0.141353
0.02837	0.142578		0.0283268	0.141466
0.02981	0.142569		0.0297669	0.141559
0.03125	0.142572		0.0312069	0.141643
0.03269	0.142585		0.0326469	0.141719
0.03413	0.142601		0.0340869	0.141768
0.03557	0.142629		0.0355269	0.141777
0.03701	0.142671		0.0369669	0.141746
0.03845	0.142717		0.0384069	0.141701
0.03989	0.142758		0.0398469	0.141664
0.04133	0.1428		0.0412869	0.141644
0.04277	0.142845		0.0427269	0.141642
0.04421	0.142894		0.0441669	0.141655
0.04565	0.142938		0.045607	0.141649
0.04709	0.142967		0.047047	0.141595
0.04853	0.142979		0.048487	0.141493
0.04997	0.142974		0.049927	0.141366
0.05141	0.142953		0.051367	0.141233
0.05285	0.14292		0.052807	0.141116
0.05429	0.142877		0.054247	0.141041
0.05573	0.142824		0.055687	0.141019
0.05717	0.142764		0.057127	0.141035
0.05861	0.142701		0.058567	0.141068
0.06005	0.142644		0.060007	0.141112
0.06149	0.142603		0.0614471	0.141172
0.06293	0.142582		0.0628871	0.141243
0.06437	0.142582		0.0643271	0.14132
0.06581	0.142598		0.0657671	0.141411
0.06725	0.142621		0.0672071	0.141516
0.06869	0.142654		0.0686471	0.141619
0.07013	0.1427		0.0700871	0.141701
0.07157	0.14276		0.0715271	0.14177
0.07301	0.142827		0.0729671	0.141838
0.07445	0.142894		0.0744071	0.141907
0.07589	0.142953		0.0758471	0.141967
0.07733	0.143007		0.0772872	0.142018
0.07877	0.143055		0.0787272	0.142067
0.080211	0.143087		0.0801672	0.142109
0.081651	0.143107		0.0816072	0.142128
0.083091	0.143124		0.0830472	0.142117
0.084531	0.143139		0.0844872	0.142078
0.085971	0.143149		0.0859272	0.142012
0.087411	0.143156		0.0873672	0.141926
0.088851	0.143166		0.0888072	0.141841
0.090291	0.143178		0.0902472	0.141772
0.091731	0.143183		0.0916872	0.141729
0.093171	0.143174		0.0931273	0.141715
0.094611	0.143158		0.0945673	0.141718
0.096051	0.143138		0.0960073	0.141717
0.097491	0.143117		0.0974473	0.141708
0.098931	0.143102		0.0988873	0.141711
0.100371	0.143098		0.100327	0.141742
0.101811	0.143098		0.101767	0.141806
0.103251	0.143105		0.103207	0.141888
0.104691	0.143115		0.104647	0.141966
0.106131	0.143125		0.106087	0.142028
0.107571	0.143131		0.107527	0.142062
0.109011	0.143142		0.108967	0.142055
0.110451	0.143154		0.110407	0.14202
0.111891	0.143162		0.111847	0.141986
0.113331	0.143158		0.113287	0.141968
0.114771	0.143141		0.114727	0.141946
0.116211	0.143119		0.116167	0.14189
0.117651	0.143094		0.117607	0.141796
0.119091	0.143066		0.119047	0.141691
0.120531	0.143037		0.120487	0.141595
0.121971	0.143008		0.121927	0.141514
0.123411	0.142976		0.123367	0.141469
0.124851	0.142947		0.124807	0.141495
0.126291	0.142929		0.126247	0.141584
0.127731	0.142927		0.127687	0.141682
0.129171	0.142951		0.129127	0.141752
0.130611	0.142994		0.130567	0.14181
0.132051	0.143035		0.132008	0.141875
0.133491	0.143066		0.133448	0.141929
0.134931	0.143092		0.134888	0.141958
0.136371	0.143116		0.136328	0.141983
0.137811	0.143144		0.137768	0.142016
0.139251	0.143171		0.139208	0.142036
0.140691	0.143192		0.140648	0.14202
0.142131	0.1432		0.142088	0.141986
0.143571	0.143184		0.143528	0.14197
0.145011	0.143136		0.144968	0.141983
0.146451	0.143072		0.146408	0.142014
0.147891	0.143018		0.147848	0.142062
0.149331	0.142977		0.149288	0.142129
0.150771	0.142953		0.150728	0.142198
0.152211	0.142949		0.152168	0.142243
0.153651	0.142964		0.153608	0.142251
0.155091	0.142989		0.155048	0.142236
0.156531	0.143011		0.156488	0.142207
0.157971	0.143027		0.157928	0.142171
0.159411	0.143042		0.159368	0.142142
0.160851	0.143058		0.160808	0.142123
0.162291	0.143067		0.162248	0.142102
0.163731	0.143066		0.163688	0.142078
0.165171	0.143054		0.165128	0.142062
0.166611	0.143025		0.166568	0.142057
0.168051	0.142981		0.168008	0.142061
0.169491	0.142929		0.169448	0.142074
0.170931	0.142886		0.170888	0.142089
0.172371	0.142873		0.172328	0.142097
0.173811	0.142897		0.173768	0.142086
0.175251	0.142946		0.175208	0.14206
0.176691	0.14301		0.176648	0.142038
0.178131	0.143082		0.178088	0.142028
0.179571	0.143152		0.179528	0.142016
0.181011	0.14322		0.180968	0.141993
0.182451	0.143288		0.182408	0.141969
0.183891	0.143349		0.183848	0.141945
0.185331	0.143397		0.185288	0.141915
0.186771	0.143428		0.186728	0.141884
0.188211	0.143432		0.188168	0.141865
0.189651	0.143402		0.189608	0.141853
0.191091	0.14335		0.191048	0.141831
0.192531	0.143282		0.192488	0.141803
0.193971	0.143208		0.193928	0.141791
0.195411	0.14313		0.195368	0.141816
0.196851	0.14306		0.196808	0.141868
0.198291	0.143018		0.198248	0.14193
0.199731	0.143013		0.199688	0.141994
0.201171	0.143021		0.201128	0.142048
0.202611	0.143017		0.202568	0.142072
0.204051	0.142998		0.204008	0.142063
0.205491	0.142966		0.205448	0.142039
0.206931	0.142921		0.206888	0.142015
0.208371	0.14288		0.208328	0.141977
0.209811	0.142861		0.209768	0.141907
0.211251	0.142865		0.211208	0.141803
0.212691	0.142861		0.212648	0.141683
0.214131	0.142819		0.214088	0.141558
0.215571	0.142739		0.215528	0.141454
0.217011	0.142651		0.216968	0.141392
0.218451	0.142577		0.218408	0.141368
0.219891	0.142532		0.219848	0.14137
0.221331	0.142529		0.221288	0.141397
0.222771	0.142559		0.222728	0.141439
0.224211	0.142589		0.224168	0.14149
0.225651	0.142591		0.225608	0.141546
0.227091	0.142569		0.227048	0.141605
0.228531	0.142546		0.228488	0.141661
0.229971	0.142544		0.229928	0.141714
0.231411	0.142574		0.231368	0.141758
0.232851	0.142629		0.232808	0.141803
0.234291	0.142686		0.234248	0.141858
0.235732	0.142726		0.235688	0.141915
0.237172	0.142736		0.237128	0.141959
0.238612	0.142718		0.238568	0.141985
0.240052	0.142697		0.240008	0.14199
0.241492	0.142697		0.241448	0.141974
0.242932	0.142717		0.242888	0.14195
0.244372	0.142743		0.244328	0.141928
0.245812	0.142768		0.245768	0.141907
0.247252	0.142794		0.247208	0.141888
0.248692	0.142824		0.248648	0.141857
0.250132	0.142857		0.250088	0.141799
0.251572	0.142895		0.251528	0.141709
0.253012	0.142939		0.252968	0.141595
0.254452	0.142983		0.254408	0.141487
0.255892	0.143014		0.255848	0.141408
0.257332	0.143028		0.257288	0.141361
0.258772	0.143035		0.258728	0.141335
0.260212	0.143031		0.260168	0.141324
0.261652	0.143009		0.261608	0.141322
0.263092	0.14297		0.263048	0.141325
0.264532	0.14292		0.264488	0.141334
0.265972	0.142864		0.265928	0.141355
0.267412	0.142813		0.267368	0.141401
0.268852	0.142777		0.268808	0.141462
0.270292	0.142754		0.270248	0.141526
0.271732	0.142726		0.271688	0.141591
0.273172	0.142684		0.273128	0.141659
0.274612	0.142636		0.274568	0.141715
0.276052	0.142594		0.276008	0.141752
0.277492	0.142563		0.277448	0.141765
0.278932	0.142557		0.278888	0.141761
0.280372	0.142583		0.280328	0.141744
0.281812	0.142629		0.281768	0.141715
0.283252	0.142672		0.283208	0.141678
0.284692	0.14271		0.284648	0.14164
0.286132	0.142745		0.286088	0.141588
0.287572	0.142784		0.287529	0.141515
0.289012	0.142827		0.288969	0.14144
0.290452	0.142871		0.290409	0.141369
0.291892	0.14291		0.291849	0.141291
0.293332	0.142935		0.293289	0.141213
0.294772	0.142936		0.294729	0.141149
0.296212	0.142919		0.296169	0.141103
0.297652	0.142891		0.297609	0.141076
0.299092	0.142852		0.299049	0.141074
0.300532	0.142813		0.300489	0.141088
0.301972	0.142789		0.301929	0.141109
0.303412	0.142786		0.303369	0.141127
0.304852	0.142807		0.304809	0.141151
0.306292	0.14285		0.306249	0.141201
0.307732	0.142911		0.307689	0.141291
0.309172	0.142973		0.309129	0.141414
0.310612	0.143021		0.310569	0.141548
0.312052	0.143045		0.312009	0.141663
0.313492	0.143043		0.313449	0.14173
0.314932	0.143018		0.314889	0.14175
0.316372	0.142971		0.316329	0.141743
0.317812	0.142909		0.317769	0.141727
0.319252	0.142837		0.319209	0.141713
0.320692	0.142757		0.320649	0.141702
0.322132	0.142672		0.322089	0.141682
0.323572	0.142588		0.323529	0.141638
0.325012	0.142516		0.324969	0.14158
0.326452	0.142462		0.326409	0.141532
0.327892	0.142436		0.327849	0.141516
0.329332	0.142443		0.329289	0.141534
0.330772	0.142477		0.330729	0.141573
0.332212	0.142513		0.332169	0.141618
0.333652	0.142525		0.333609	0.141659
0.335092	0.142502		0.335049	0.141688
0.336532	0.142448		0.336489	0.141711
0.337972	0.142378		0.337929	0.141736
0.339412	0.142314		0.339369	0.141762
0.340852	0.142281		0.340809	0.141776
0.342292	0.142289		0.342249	0.141773
0.343732	0.142327		0.343689	0.141754
0.345172	0.142374		0.345129	0.141732
0.346612	0.142423		0.346569	0.141728
0.348052	0.142477		0.348009	0.141751
0.349492	0.142549		0.349449	0.141793
0.350932	0.14264		0.350889	0.141841
0.352372	0.142739		0.352329	0.141883
0.353812	0.142828		0.353769	0.14192
0.355252	0.142886		0.355209	0.141954
0.356692	0.142892		0.356649	0.14198
0.358132	0.142858		0.358089	0.142007
0.359572	0.142811		0.359529	0.142046
0.361012	0.142777		0.360969	0.14209
0.362452	0.142766		0.362409	0.14213
0.363892	0.142776		0.363849	0.14217
0.365332	0.142792		0.365289	0.142218
0.366772	0.142798		0.366729	0.142264
0.368212	0.142791		0.368169	0.142295
0.369652	0.142783		0.369609	0.142303
0.371092	0.142786		0.371049	0.1423
0.372532	0.142795		0.372489	0.142307
0.373972	0.1428		0.373929	0.142325
0.375412	0.142794		0.375369	0.142347
0.376852	0.142768		0.376809	0.142376
0.378292	0.142723		0.378249	0.142402
0.379732	0.142671		0.379689	0.142405
0.381172	0.142636		0.381129	0.142383
0.382612	0.142625		0.382569	0.142357
0.384052	0.142629		0.384009	0.142349
0.385492	0.142637		0.385449	0.142371
0.386932	0.142646		0.386889	0.14241
0.388372	0.142651		0.388329	0.142439
0.389812	0.142649		0.389769	0.142447
0.391252	0.142648		0.391209	0.142435
0.392693	0.14265		0.392649	0.142396
0.394133	0.14265		0.394089	0.142344
0.395573	0.142639		0.395529	0.142307
0.397013	0.142611		0.396969	0.142299
0.398453	0.142563		0.398409	0.142307
0.399893	0.142498		0.399849	0.142307
0.401333	0.142431		0.401289	0.142286
0.402773	0.14237		0.402729	0.142249
0.404213	0.142324		0.404169	0.142202
0.405653	0.142294		0.405609	0.142144
0.407093	0.142278		0.407049	0.142089
0.408533	0.142276		0.408489	0.142046
0.409973	0.142285		0.409929	0.142007
0.411413	0.142307		0.411369	0.141945
0.412853	0.142349		0.412809	0.141856
0.414293	0.14241		0.414249	0.141758
0.415733	0.142471		0.415689	0.141663
0.417173	0.142525		0.417129	0.141569
0.418613	0.142569		0.418569	0.141479
0.420053	0.14259		0.420009	0.141403
0.421493	0.142586		0.421449	0.141337
0.422933	0.142566		0.422889	0.141272
0.424373	0.142538		0.424329	0.141214
0.425813	0.14251		0.425769	0.141182
0.427253	0.142485		0.427209	0.141184
0.428693	0.142467		0.428649	0.141209
0.430133	0.142458		0.430089	0.141249
0.431573	0.142456		0.431529	0.141303
0.433013	0.142449		0.432969	0.141365
0.434453	0.142431		0.434409	0.141426
0.435893	0.14241		0.435849	0.141482
0.437333	0.142397		0.437289	0.141536
0.438773	0.142396		0.438729	0.141587
0.440213	0.142403		0.440169	0.141621
0.441653	0.142416		0.441609	0.141631
0.443093	0.14243		0.443049	0.141622
0.444533	0.142443		0.44449	0.141597
0.445973	0.142458		0.44593	0.141554
0.447413	0.142485		0.44737	0.141505
0.448853	0.142534		0.44881	0.141456
0.450293	0.142606		0.45025	0.141408
0.451733	0.142689		0.45169	0.141369
0.453173	0.14276		0.45313	0.141344
0.454613	0.142799		0.45457	0.141333
0.456053	0.142801		0.45601	0.141336
0.457493	0.142773		0.45745	0.141345
0.458933	0.142729		0.45889	0.141349
0.460373	0.142677		0.46033	0.141347
0.461813	0.142617		0.46177	0.141341
0.463253	0.142553		0.46321	0.141343
0.464693	0.142488		0.46465	0.141371
0.466133	0.142423		0.46609	0.141429
0.467573	0.142367		0.46753	0.141506
0.469013	0.142338		0.46897	0.141586
0.470453	0.142345		0.47041	0.141656
0.471893	0.142374		0.47185	0.141706
0.473333	0.142405		0.47329	0.141737
0.474773	0.142434		0.47473	0.141752
0.476213	0.142463		0.47617	0.141752
0.477653	0.142492		0.47761	0.141728
0.479093	0.142521		0.47905	0.141664
0.480533	0.142551		0.48049	0.141554
0.481973	0.142587		0.48193	0.141408
0.483413	0.142621		0.48337	0.141237
0.484853	0.142646		0.48481	0.141057
0.486293	0.142655		0.48625	0.140891
0.487733	0.142651		0.48769	0.140761
0.489173	0.142631		0.48913	0.140672
0.490613	0.142595		0.49057	0.14062
0.492053	0.142548		0.49201	0.14061
0.493493	0.142497		0.49345	0.140643
0.494933	0.14245		0.49489	0.140712
0.496373	0.142409		0.49633	0.140798
0.497813	0.142367		0.49777	0.140891
0.499253	0.142322		0.49921	0.14098
0.500693	0.142287		0.50065	0.141053
0.502133	0.142273		0.50209	0.1411
0.503573	0.142283		0.50353	0.141126
0.505013	0.142325		0.50497	0.14114
0.506453	0.142392		0.50641	0.141145
0.507893	0.142467		0.50785	0.141141
0.509333	0.142533		0.50929	0.141131
0.510773	0.142581		0.51073	0.141126
0.512213	0.142604		0.51217	0.141129
0.513653	0.142604		0.51361	0.141149
0.515093	0.142586		0.51505	0.141194
0.516533	0.142553		0.51649	0.141262
0.517973	0.142514		0.51793	0.141331
0.519413	0.142478		0.51937	0.141385
0.520853	0.142455		0.52081	0.141416
0.522293	0.142453		0.52225	0.141426
0.523733	0.142471		0.52369	0.141417
0.525173	0.1425		0.52513	0.141394
0.526613	0.142536		0.52657	0.141364
0.528053	0.142586		0.52801	0.141327
0.529493	0.142641		0.52945	0.141287
0.530933	0.142695		0.53089	0.141248
0.532373	0.14274		0.53233	0.141217
0.533813	0.142768		0.53377	0.141204
0.535253	0.14277		0.53521	0.141216
0.536693	0.142745		0.53665	0.141254
0.538133	0.142709		0.53809	0.141308
0.539573	0.142681		0.53953	0.141364
0.541013	0.142669		0.54097	0.141416
0.542453	0.142671		0.54241	0.141466
0.543893	0.142691		0.54385	0.141503
0.545333	0.142727		0.54529	0.141521
0.546773	0.142776		0.54673	0.141527
0.548214	0.142837		0.54817	0.141527
0.549654	0.142912		0.54961	0.141521
0.551094	0.142993		0.55105	0.141511
0.552534	0.143068		0.55249	0.14151
0.553974	0.143119		0.55393	0.141528
0.555414	0.143144		0.55537	0.14157
0.556854	0.143144		0.55681	0.141619
0.558294	0.14312		0.55825	0.141665
0.559734	0.143076		0.55969	0.141698
0.561174	0.143025		0.56113	0.141711
0.562614	0.142981		0.56257	0.141702
0.564054	0.142947		0.56401	0.141686
0.565494	0.142924		0.56545	0.14167
0.566934	0.142912		0.56689	0.141647
0.568374	0.14291		0.56833	0.141626
0.569814	0.14291		0.56977	0.141609
0.571254	0.142899		0.57121	0.141593
0.572694	0.142882		0.57265	0.141571
0.574134	0.142877		0.57409	0.141554
0.575574	0.142885		0.57553	0.141554
0.577014	0.142886		0.57697	0.14157
0.578454	0.14287		0.57841	0.141587
0.579894	0.142827		0.57985	0.1416
0.581334	0.142753		0.58129	0.141621
0.582774	0.142654		0.58273	0.141636
0.584214	0.142553		0.58417	0.141623
0.585654	0.142475		0.58561	0.14158
0.587094	0.142422		0.58705	0.141525
0.588534	0.142374		0.58849	0.14147
0.589974	0.142322		0.58993	0.141417
0.591414	0.142273		0.59137	0.141371
0.592854	0.142236		0.59281	0.141346
0.594294	0.142225		0.59425	0.14135
0.595734	0.142239		0.59569	0.141377
0.597174	0.142266		0.59713	0.141414
0.598614	0.14229		0.59857	0.141462
0.600054	0.142303		0.600011	0.14152
0.601494	0.142307		0.601451	0.141575
0.602934	0.142312		0.602891	0.141614
0.604374	0.142331		0.604331	0.141633
0.605814	0.142355		0.605771	0.141631
0.607254	0.142376		0.607211	0.141614
0.608694	0.142397		0.608651	0.141586
0.610134	0.142425		0.610091	0.141551
0.611574	0.142458		0.611531	0.141511
0.613014	0.142491		0.612971	0.14147
0.614454	0.142508		0.614411	0.141437
0.615894	0.142504		0.615851	0.141415
0.617334	0.142474		0.617291	0.141403
0.618774	0.142419		0.618731	0.1414
0.620214	0.142363		0.620171	0.141412
0.621654	0.142325		0.621611	0.141442
0.623094	0.142298		0.623051	0.141483
0.624534	0.142258		0.624491	0.141524
0.625974	0.142205		0.625931	0.141561
0.627414	0.14216		0.627371	0.141601
0.628854	0.14214		0.628811	0.141639
0.630294	0.142151		0.630251	0.141666
0.631734	0.142191		0.631691	0.141689
0.633174	0.142261		0.633131	0.141722
0.634614	0.142345		0.634571	0.141759
0.636054	0.142421		0.636011	0.141776
0.637494	0.142478		0.637451	0.141763
0.638934	0.142528		0.638891	0.141727
0.640374	0.142581		0.640331	0.141673
0.641814	0.142633		0.641771	0.1416
0.643254	0.142673		0.643211	0.141516
0.644694	0.142701		0.644651	0.141446
0.646134	0.142728		0.646091	0.141405
0.647574	0.142745		0.647531	0.141385
0.649014	0.142738		0.648971	0.14138
0.650454	0.142706		0.650411	0.1414
0.651894	0.142666		0.651851	0.141452
0.653334	0.142623		0.653291	0.141517
0.654774	0.142577		0.654731	0.141574
0.656214	0.142527		0.656171	0.141607
0.657654	0.142477		0.657611	0.141611
0.659094	0.142431		0.659051	0.141575
0.660534	0.142385		0.660491	0.141497
0.661974	0.142342		0.661931	0.141391
0.663414	0.142322		0.663371	0.141288
0.664854	0.142334		0.664811	0.141199
0.666294	0.142364		0.666251	0.14112
0.667734	0.142392		0.667691	0.141049
0.669174	0.142417		0.669131	0.140992
0.670614	0.142435		0.670571	0.140953
0.672054	0.14245		0.672011	0.140937
0.673494	0.142463		0.673451	0.140951
0.674934	0.142481		0.674891	0.141001
0.676374	0.142502		0.676331	0.141083
0.677814	0.142514		0.677771	0.141174
0.679254	0.142509		0.679211	0.141249
0.680694	0.14249		0.680651	0.141296
0.682134	0.142468		0.682091	0.14132
0.683574	0.142446		0.683531	0.141333
0.685014	0.142426		0.684971	0.14135
0.686454	0.142415		0.686411	0.141386
0.687894	0.142408		0.687851	0.141437
0.689334	0.142401		0.689291	0.141485
0.690774	0.142389		0.690731	0.141511
0.692214	0.142373		0.692171	0.141511
0.693654	0.142354		0.693611	0.141493
0.695094	0.142328		0.695051	0.14147
0.696534	0.142302		0.696491	0.141455
0.697974	0.142294		0.697931	0.141449
0.699414	0.142309		0.699371	0.141438
0.700854	0.142332		0.700811	0.141409
0.702294	0.142361		0.702251	0.141362
0.703734	0.142395		0.703691	0.141315
0.705175	0.142416		0.705131	0.141289
0.706615	0.14241		0.706571	0.141294
0.708055	0.142393		0.708011	0.141324
0.709495	0.142383		0.709451	0.141366
0.710935	0.142391		0.710891	0.141397
0.712375	0.142417		0.712331	0.141405
0.713815	0.142452		0.713771	0.141397
0.715255	0.142493		0.715211	0.141382
0.716695	0.142532		0.716651	0.141373
0.718135	0.142555		0.718091	0.141371
0.719575	0.142563		0.719531	0.141366
0.721015	0.142569		0.720971	0.141359
0.722455	0.142579		0.722411	0.141355
0.723895	0.142587		0.723851	0.14136
0.725335	0.142596		0.725291	0.141381
0.726775	0.142609		0.726731	0.141423
0.728215	0.14262		0.728171	0.141476
0.729655	0.142623		0.729611	0.141527
0.731095	0.142613		0.731051	0.141563
0.732535	0.142588		0.732491	0.141578
0.733975	0.142555		0.733931	0.141567
0.735415	0.142528		0.735371	0.141538
0.736855	0.142519		0.736811	0.141494
0.738295	0.142536		0.738251	0.141446
0.739735	0.142565		0.739691	0.141406
0.741175	0.142581		0.741131	0.141379
0.742615	0.14257		0.742571	0.141364
0.744055	0.142534		0.744011	0.141368
0.745495	0.142491		0.745451	0.141394
0.746935	0.142464		0.746891	0.141431
0.748375	0.142468		0.748331	0.141467
0.749815	0.142498		0.749771	0.1415
0.751255	0.142539		0.751211	0.141531
0.752695	0.14257		0.752651	0.14155
0.754135	0.142572		0.754091	0.141549
0.755575	0.142549		0.755531	0.141525
0.757015	0.142511		0.756972	0.141484
0.758455	0.142474		0.758412	0.141431
0.759895	0.142444		0.759852	0.141378
0.761335	0.142425		0.761292	0.141335
0.762775	0.142421		0.762732	0.14131
0.764215	0.142438		0.764172	0.1413
0.765655	0.142474		0.765612	0.1413
0.767095	0.142527		0.767052	0.141299
0.768535	0.142609		0.768492	0.141303
0.769975	0.142718		0.769932	0.141308
0.771415	0.142842		0.771372	0.141309
0.772855	0.142968		0.772812	0.141314
0.774295	0.143087		0.774252	0.141319
0.775735	0.143179		0.775692	0.141308
0.777175	0.143231		0.777132	0.141277
0.778615	0.143243		0.778572	0.141238
0.780055	0.143226		0.780012	0.141196
0.781495	0.143185		0.781452	0.141152
0.782935	0.143121		0.782892	0.141108
0.784375	0.143042		0.784332	0.141074
0.785815	0.142956		0.785772	0.141061
0.787255	0.142867		0.787212	0.141066
0.788695	0.142777		0.788652	0.141082
0.790135	0.142696		0.790092	0.141112
0.791575	0.14264		0.791532	0.141164
0.793015	0.142617		0.792972	0.141227
0.794455	0.142622		0.794412	0.141292
0.795895	0.142641		0.795852	0.141357
0.797335	0.14267		0.797292	0.141425
0.798775	0.142699		0.798732	0.14148
0.800215	0.142723		0.800172	0.141507
0.801655	0.142743		0.801612	0.141501
0.803095	0.142766		0.803052	0.141471
0.804535	0.142801		0.804492	0.141421
0.805975	0.142844		0.805932	0.141366
0.807415	0.142875		0.807372	0.141323
0.808855	0.142882		0.808812	0.1413
0.810295	0.142873		0.810252	0.141291
0.811735	0.142858		0.811692	0.141288
0.813175	0.142836		0.813132	0.141286
0.814615	0.14282		0.814572	0.141297
0.816055	0.142818		0.816012	0.141323
0.817495	0.142827		0.817452	0.141366
0.818935	0.14283		0.818892	0.141421
0.820375	0.142823		0.820332	0.14148
0.821815	0.142806		0.821772	0.141525
0.823255	0.14278		0.823212	0.141546
0.824695	0.142743		0.824652	0.141542
0.826135	0.1427		0.826092	0.141511
0.827575	0.142662		0.827532	0.14146
0.829015	0.142632		0.828972	0.141401
0.830455	0.142609		0.830412	0.141348
0.831895	0.142593		0.831852	0.141298
0.833335	0.142583		0.833292	0.141252
0.834775	0.14258		0.834732	0.141213
0.836215	0.142585		0.836172	0.141176
0.837655	0.142602		0.837612	0.141136
0.839095	0.142632		0.839052	0.1411
0.840535	0.142672		0.840492	0.141091
0.841975	0.14271		0.841932	0.14112
0.843415	0.142729		0.843372	0.141184
0.844855	0.142724		0.844812	0.141264
0.846295	0.1427		0.846252	0.141343
0.847735	0.142669		0.847692	0.141406
0.849175	0.142635		0.849132	0.141446
0.850615	0.142603		0.850572	0.141469
0.852055	0.142576		0.852012	0.141492
0.853495	0.142554		0.853452	0.14152
0.854935	0.142529		0.854892	0.141544
0.856375	0.142502		0.856332	0.141549
0.857815	0.142485		0.857772	0.141528
0.859255	0.142482		0.859212	0.141482
0.860696	0.142489		0.860652	0.141429
0.862136	0.142503		0.862092	0.141382
0.863576	0.142518		0.863532	0.141348
0.865016	0.142516		0.864972	0.141331
0.866456	0.142489		0.866412	0.141325
0.867896	0.142448		0.867852	0.141318
0.869336	0.142406		0.869292	0.141304
0.870776	0.142374		0.870732	0.141292
0.872216	0.142358		0.872172	0.141291
0.873656	0.142359		0.873612	0.141288
0.875096	0.142371		0.875052	0.141285
0.876536	0.142386		0.876492	0.141296
0.877976	0.142396		0.877932	0.141331
0.879416	0.142407		0.879372	0.141385
0.880856	0.142424		0.880812	0.141452
0.882296	0.142445		0.882252	0.141528
0.883736	0.142467		0.883692	0.141602
0.885176	0.142488		0.885132	0.141656
0.886616	0.142508		0.886572	0.141685
0.888056	0.14253		0.888012	0.141696
0.889496	0.142549		0.889452	0.141693
0.890936	0.142551		0.890892	0.141668
0.892376	0.14253		0.892332	0.141601
0.893816	0.142498		0.893772	0.141488
0.895256	0.142461		0.895212	0.141345
0.896696	0.142431		0.896652	0.141188
0.898136	0.142417		0.898092	0.141034
0.899576	0.142418		0.899532	0.140899
0.901016	0.142419		0.900972	0.140803
0.902456	0.142405		0.902412	0.140753
0.903896	0.142368		0.903852	0.140742
0.905336	0.142321		0.905292	0.14076
0.906776	0.142279		0.906732	0.140809
0.908216	0.142247		0.908172	0.140888
0.909656	0.14223		0.909612	0.14098
0.911096	0.142232		0.911052	0.141068
0.912536	0.142255		0.912493	0.141155
0.913976	0.142285		0.913933	0.141248
0.915416	0.142321		0.915373	0.141328
0.916856	0.142363		0.916813	0.141375
0.918296	0.142414		0.918253	0.141388
0.919736	0.142466		0.919693	0.141374
0.921176	0.142514		0.921133	0.14134
0.922616	0.142558		0.922573	0.141297
0.924056	0.142591		0.924013	0.141266
0.925496	0.142609		0.925453	0.141259
0.926936	0.142609		0.926893	0.141264
0.928376	0.142589		0.928333	0.141269
0.929816	0.142556		0.929773	0.141274
0.931256	0.142523		0.931213	0.141289
0.932696	0.142492		0.932653	0.141318
0.934136	0.142464		0.934093	0.141362
0.935576	0.142448		0.935533	0.141414
0.937016	0.142443		0.936973	0.141461
0.938456	0.142451		0.938413	0.141492
0.939896	0.142472		0.939853	0.141503
0.941336	0.142498		0.941293	0.141501
0.942776	0.142515		0.942733	0.141497
0.944216	0.142517		0.944173	0.141504
0.945656	0.142502		0.945613	0.141527
0.947096	0.142466		0.947053	0.141561
0.948536	0.142423		0.948493	0.1416
0.949976	0.142389		0.949933	0.141637
0.951416	0.142375		0.951373	0.141674
0.952856	0.142381		0.952813	0.141709
0.954296	0.142398		0.954253	0.141737
0.955736	0.142413		0.955693	0.141754
0.957176	0.142422		0.957133	0.141762
0.958616	0.142432		0.958573	0.141749
0.960056	0.142448		0.960013	0.141699
0.961496	0.142464		0.961453	0.141612
0.962936	0.142477		0.962893	0.141507
0.964376	0.142482		0.964333	0.141404
0.965816	0.142466		0.965773	0.141309
0.967256	0.142422		0.967213	0.14122
0.968696	0.142359		0.968653	0.141151
0.970136	0.142293		0.970093	0.141106
0.971576	0.142235		0.971533	0.141076
0.973016	0.142186		0.972973	0.141045
0.974456	0.142138		0.974413	0.141022
0.975896	0.142098		0.975853	0.14102
0.977336	0.142076		0.977293	0.141019
0.978776	0.142076		0.978733	0.14099
0.980216	0.142093		0.980173	0.140941
0.981656	0.14213		0.981613	0.140892
0.983096	0.142177		0.983053	0.140848
0.984536	0.142216		0.984493	0.140802
0.985976	0.142231		0.985933	0.140764
0.987416	0.142221		0.987373	0.140747
0.988856	0.142202		0.988813	0.140753
0.990296	0.142186		0.990253	0.14077
0.991736	0.142179		0.991693	0.1408
0.993176	0.142185		0.993133	0.14086
0.994616	0.142201		0.994573	0.140949
0.996056	0.142223		0.996013	0.141037
0.997496	0.142243		0.997453	0.141113
0.998936	0.14226		0.998893	0.141179
1.00038	0.142279		1.00033	0.141232
1.00182	0.142308		1.00177	0.141265
1.00326	0.142352		1.00321	0.141285
1.0047	0.142405		1.00465	0.141298
1.00614	0.142457		1.00609	0.141307
1.00758	0.142496		1.00753	0.14131
1.00902	0.142529		1.00897	0.141308
1.01046	0.142567		1.01041	0.141306
1.0119	0.142605		1.01185	0.141313
1.01334	0.142639		1.01329	0.141327
1.01478	0.142675		1.01473	0.141341
1.01622	0.14272		1.01617	0.141361
1.01766	0.142766		1.01761	0.141393
1.0191	0.142805		1.01905	0.14144
1.02054	0.14284		1.02049	0.141504
1.02198	0.14287		1.02193	0.141584
1.02342	0.142876		1.02337	0.141688
1.02486	0.14284		1.02481	0.141808
1.0263	0.14277		1.02625	0.141934
1.02774	0.142701		1.02769	0.14206
1.02918	0.142658		1.02913	0.142195
1.03062	0.142646		1.03057	0.142341
1.03206	0.142661		1.03201	0.142486
1.0335	0.142702		1.03345	0.142608
1.03494	0.142755		1.03489	0.142703
1.03638	0.142806		1.03633	0.142772
1.03782	0.142852		1.03777	0.142814
1.03926	0.142909		1.03921	0.142831
1.0407	0.142983		1.04065	0.142843
1.04214	0.143065		1.04209	0.142864
1.04358	0.143135		1.04353	0.142885
1.04502	0.143178		1.04497	0.142898
1.04646	0.143197		1.04641	0.142903
1.0479	0.143196		1.04785	0.142907
1.04934	0.143176		1.04929	0.142918
1.05078	0.143152		1.05073	0.142933
1.05222	0.143143		1.05217	0.142952
1.05366	0.143154		1.05361	0.142979
1.0551	0.143174		1.05505	0.143014
1.05654	0.143199		1.05649	0.143046
1.05798	0.143226		1.05793	0.14307
1.05942	0.143255		1.05937	0.143098
1.06086	0.143283		1.06081	0.143133
1.0623	0.143302		1.06225	0.14317
1.06374	0.143304		1.06369	0.143212
1.06518	0.14329		1.06513	0.143269
1.06662	0.143259		1.06657	0.143338
1.06806	0.143213		1.06801	0.14341
1.0695	0.14316		1.06945	0.143488
1.07094	0.14312		1.07089	0.143583
1.07238	0.143099		1.07233	0.1437
1.07382	0.1431		1.07377	0.14383
1.07526	0.143124		1.07521	0.143967
1.0767	0.143173		1.07665	0.144112
1.07814	0.143256		1.07809	0.144267
1.07958	0.143381		1.07953	0.144424
1.08102	0.143547		1.08097	0.144582
1.08246	0.143745		1.08241	0.144757
1.0839	0.14397		1.08385	0.144946
1.08534	0.14421		1.08529	0.145128
1.08678	0.144457		1.08673	0.145288
1.08822	0.144707		1.08817	0.145432
1.08966	0.144963		1.08961	0.14557
1.0911	0.145227		1.09105	0.145711
1.09254	0.145502		1.09249	0.145866
1.09398	0.145794		1.09393	0.14604
1.09542	0.146106		1.09537	0.146242
1.09686	0.146448		1.09681	0.146468
1.0983	0.146829		1.09825	0.146713
1.09974	0.147243		1.09969	0.146986
1.10118	0.147671		1.10113	0.1473
1.10262	0.148106		1.10257	0.14765
1.10406	0.148543		1.10401	0.148019
1.1055	0.148978		1.10545	0.148387
1.10694	0.149417		1.10689	0.148735
1.10838	0.149868		1.10833	0.149051
1.10982	0.150329		1.10977	0.149329
1.11126	0.150781		1.11121	0.149576
1.1127	0.151213		1.11265	0.149806
1.11414	0.151625		1.11409	0.150025
1.11558	0.152016		1.11553	0.150226
1.11702	0.152388		1.11697	0.150402
1.11846	0.152756		1.11841	0.150558
1.1199	0.153133		1.11985	0.150704
1.12134	0.153509		1.12129	0.150851
1.12278	0.153862		1.12273	0.151003
1.12422	0.154185		1.12417	0.151168
1.12566	0.154474		1.12561	0.15134
1.1271	0.154715		1.12705	0.15149
1.12854	0.154907		1.12849	0.151591
1.12998	0.155074		1.12993	0.151645
1.13142	0.155234		1.13137	0.151667
1.13286	0.155383		1.13281	0.151669
1.1343	0.155506		1.13425	0.151665
1.13574	0.155601		1.13569	0.151665
1.13718	0.155668		1.13713	0.151671
1.13862	0.155701		1.13857	0.151673
1.14006	0.155711		1.14001	0.151659
1.1415	0.155726		1.14145	0.151642
1.14294	0.155756		1.14289	0.151638
1.14438	0.155787		1.14433	0.151653
1.14582	0.155807		1.14577	0.151673
1.14726	0.155811		1.14721	0.151691
1.1487	0.155796		1.14865	0.151693
1.15014	0.155767		1.15009	0.151671
1.15158	0.155735		1.15153	0.151628
1.15302	0.155709		1.15297	0.151576
1.15446	0.155692		1.15441	0.151529
1.1559	0.155682		1.15585	0.151491
1.15734	0.155678		1.15729	0.151455
1.15878	0.155673		1.15873	0.151409
1.16022	0.155663		1.16017	0.15136
1.16166	0.15565		1.16161	0.151324
1.1631	0.155637		1.16305	0.151318
1.16454	0.155619		1.16449	0.151344
1.16598	0.155591		1.16593	0.151395
1.16742	0.155556		1.16737	0.151454
1.16886	0.155517		1.16881	0.151504
1.1703	0.155467		1.17025	0.151529
1.17174	0.155412		1.17169	0.15153
1.17318	0.155367		1.17313	0.151522
1.17462	0.155337		1.17457	0.151518
1.17606	0.155312		1.17601	0.151521
1.1775	0.155291		1.17745	0.151516
1.17894	0.155268		1.17889	0.151492
1.18038	0.155235		1.18033	0.151451
1.18182	0.155189		1.18177	0.151398
1.18326	0.155145		1.18321	0.151336
1.1847	0.15511		1.18465	0.151265
1.18614	0.155074		1.18609	0.151195
1.18758	0.155018		1.18753	0.151135
1.18902	0.154935		1.18897	0.151081
1.19046	0.154826		1.19041	0.151021
1.1919	0.154692		1.19185	0.150949
1.19334	0.154547		1.19329	0.150867
1.19478	0.154417		1.19473	0.150775
1.19622	0.15431		1.19617	0.150677
1.19766	0.154219		1.19761	0.150586
1.1991	0.154129		1.19905	0.150514
1.20054	0.15403		1.20049	0.150464
1.20198	0.15392		1.20193	0.150432
1.20342	0.153806		1.20337	0.150408
1.20486	0.153703		1.20481	0.150384
1.2063	0.153622		1.20625	0.150358
1.20774	0.153568		1.20769	0.150337
1.20918	0.153538		1.20913	0.150323
1.21062	0.153525		1.21057	0.150315
1.21206	0.15352		1.21201	0.150308
1.2135	0.153524		1.21345	0.1503
1.21494	0.153546		1.21489	0.15029
1.21638	0.153587		1.21633	0.150276
1.21782	0.153644		1.21777	0.15026
1.21926	0.153709		1.21921	0.150254
1.2207	0.153774		1.22065	0.150263
1.22214	0.153825		1.22209	0.150277
1.22358	0.153856		1.22353	0.150282
1.22502	0.153875		1.22497	0.150272
1.22646	0.153902		1.22641	0.150246
1.2279	0.153932		1.22785	0.150209
1.22934	0.153953		1.22929	0.150171
1.23078	0.153961		1.23073	0.150137
1.23222	0.153957		1.23217	0.150109
1.23366	0.153943		1.23361	0.150081
1.2351	0.153927		1.23505	0.150051
1.23654	0.153933		1.23649	0.150024
1.23798	0.153973		1.23793	0.150015
1.23942	0.154038		1.23937	0.150034
1.24086	0.154098		1.24081	0.150081
1.2423	0.154135		1.24225	0.150147
1.24374	0.154153		1.24369	0.150222
1.24518	0.154166		1.24513	0.150294
1.24662	0.15418		1.24657	0.150349
1.24806	0.154205		1.24801	0.150382
1.2495	0.154241		1.24945	0.150396
1.25094	0.154273		1.25089	0.150396
1.25238	0.154282		1.25233	0.150391
1.25382	0.154265		1.25377	0.15039
1.25526	0.154244		1.25521	0.150398
1.2567	0.154239		1.25665	0.150412
1.25814	0.154259		1.25809	0.150426
1.25958	0.154311		1.25953	0.150435
1.26102	0.154398		1.26097	0.150437
1.26246	0.154503		1.26241	0.150442
1.2639	0.154607		1.26385	0.15046
1.26534	0.154706		1.26529	0.150493
1.26678	0.154802		1.26673	0.150532
1.26822	0.154889		1.26817	0.150563
1.26966	0.154967		1.26961	0.15058
1.2711	0.155048		1.27105	0.150587
1.27254	0.15514		1.27249	0.150597
1.27398	0.15523		1.27393	0.150622
1.27542	0.155301		1.27537	0.150676
1.27686	0.155354		1.27681	0.150761
1.2783	0.155399		1.27825	0.150869
1.27974	0.155442		1.27969	0.150992
1.28118	0.155493		1.28113	0.151128
1.28262	0.155577		1.28257	0.151275
1.28406	0.155697		1.28401	0.151428
1.2855	0.155837		1.28545	0.151574
1.28694	0.155971		1.28689	0.151702
1.28838	0.156091		1.28833	0.151801
1.28982	0.156199		1.28977	0.151871
1.29126	0.156299		1.29121	0.151912
1.2927	0.156394		1.29265	0.151931
1.29414	0.156499		1.29409	0.151937
1.29558	0.156611		1.29553	0.151939
1.29702	0.156714		1.29697	0.151931
1.29846	0.156788		1.29841	0.151913
1.2999	0.156833		1.29985	0.151896
1.30134	0.156854		1.30129	0.151896
1.30278	0.156861		1.30273	0.151915
1.30422	0.15686		1.30418	0.151954
1.30566	0.156864		1.30562	0.152013
1.3071	0.156877		1.30706	0.152087
1.30854	0.156898		1.3085	0.152172
1.30998	0.156924		1.30994	0.152261
1.31142	0.156961		1.31138	0.152353
1.31286	0.157013		1.31282	0.152455
1.3143	0.157089		1.31426	0.152572
1.31574	0.157186		1.3157	0.152698
1.31718	0.157305		1.31714	0.152829
1.31862	0.157451		1.31858	0.152964
1.32006	0.157624		1.32002	0.153103
1.3215	0.157814		1.32146	0.153239
1.32294	0.158009		1.3229	0.153365
1.32438	0.158195		1.32434	0.15347
1.32582	0.158368		1.32578	0.15356
1.32726	0.158528		1.32722	0.153642
1.3287	0.158678		1.32866	0.153721
1.33014	0.158825		1.3301	0.153804
1.33158	0.158974		1.33154	0.153899
1.33302	0.159117		1.33298	0.154001
1.33446	0.159242		1.33442	0.154095
1.3359	0.159353		1.33586	0.154182
1.33734	0.159463		1.3373	0.154263
1.33878	0.159582		1.33874	0.154343
1.34022	0.159727		1.34018	0.154429
1.34166	0.159908		1.34162	0.154525
1.3431	0.160116		1.34306	0.154619
1.34454	0.16033		1.3445	0.154705
1.34598	0.160536		1.34594	0.154785
1.34742	0.160732		1.34738	0.154869
1.34886	0.160915		1.34882	0.154967
1.3503	0.161085		1.35026	0.155093
1.35174	0.161253		1.3517	0.155252
1.35318	0.161428		1.35314	0.155446
1.35462	0.161606		1.35458	0.155666
1.35606	0.161784		1.35602	0.1559
1.3575	0.161961		1.35746	0.156136
1.35894	0.162138		1.3589	0.15637
1.36038	0.162319		1.36034	0.156594
1.36182	0.16252		1.36178	0.156806
1.36326	0.162761		1.36322	0.157003
1.3647	0.163045		1.36466	0.157176
1.36614	0.163354		1.3661	0.157311
1.36758	0.16366		1.36754	0.157411
1.36902	0.163939		1.36898	0.157485
1.37046	0.164182		1.37042	0.157536
1.3719	0.164393		1.37186	0.157581
1.37334	0.164595		1.3733	0.157647
1.37478	0.164807		1.37474	0.15774
1.37622	0.165034		1.37618	0.15785
1.37766	0.165264		1.37762	0.157974
1.3791	0.165488		1.37906	0.158119
1.38054	0.165711		1.3805	0.15829
1.38198	0.165951		1.38194	0.158482
1.38342	0.166224		1.38338	0.158682
1.38486	0.166542		1.38482	0.158886
1.3863	0.166905		1.38626	0.159088
1.38774	0.167299		1.3877	0.159274
1.38918	0.167716		1.38914	0.159443
1.39062	0.168147		1.39058	0.159613
1.39206	0.168584		1.39202	0.159794
1.3935	0.169022		1.39346	0.159975
1.39494	0.169457		1.3949	0.160154
1.39638	0.169885		1.39634	0.160341
1.39782	0.170309		1.39778	0.160537
1.39926	0.170737		1.39922	0.160742
1.4007	0.171172		1.40066	0.16096
1.40214	0.171618		1.4021	0.161191
1.40358	0.172077		1.40354	0.161432
1.40502	0.172547		1.40498	0.161667
1.40646	0.173028		1.40642	0.161888
1.4079	0.173527		1.40786	0.162099
1.40934	0.174062		1.4093	0.1623
1.41078	0.174643		1.41074	0.162487
1.41222	0.175258		1.41218	0.162669
1.41366	0.175892		1.41362	0.162861
1.4151	0.176541		1.41506	0.16307
1.41654	0.177205		1.4165	0.163297
1.41798	0.177877		1.41794	0.163538
1.41942	0.178561		1.41938	0.163781
1.42086	0.179272		1.42082	0.16402
1.4223	0.180018		1.42226	0.164248
1.42374	0.180781		1.4237	0.164461
1.42518	0.181535		1.42514	0.164659
1.42662	0.18229		1.42658	0.164845
1.42806	0.183065		1.42802	0.165016
1.4295	0.183862		1.42946	0.165167
1.43094	0.18467		1.4309	0.165301
1.43238	0.185494		1.43234	0.165429
1.43382	0.186343		1.43378	0.165568
1.43526	0.187203		1.43522	0.165726
1.4367	0.18807		1.43666	0.165916
1.43814	0.188961		1.4381	0.166145
1.43958	0.189896		1.43954	0.166417
1.44102	0.190865		1.44098	0.166712
1.44246	0.191856		1.44242	0.167011
1.4439	0.192866		1.44386	0.167305
1.44534	0.193892		1.4453	0.167587
1.44678	0.194928		1.44674	0.167854
1.44822	0.195979		1.44818	0.168114
1.44966	0.197055		1.44962	0.168381
1.4511	0.198161		1.45106	0.168657
1.45254	0.199288		1.4525	0.168938
1.45398	0.200445		1.45394	0.169208
1.45542	0.20165		1.45538	0.169465
1.45686	0.202907		1.45682	0.169719
1.4583	0.204203		1.45826	0.169983
1.45974	0.205529		1.4597	0.170265
1.46118	0.206892		1.46114	0.17057
1.46262	0.208285		1.46258	0.170892
1.46406	0.209692		1.46402	0.171214
1.4655	0.211108		1.46546	0.17152
1.46694	0.212542		1.4669	0.171799
1.46838	0.214		1.46834	0.172065
1.46982	0.215472		1.46978	0.172342
1.47126	0.21695		1.47122	0.172642
1.4727	0.218436		1.47266	0.172961
1.47414	0.219947		1.4741	0.173287
1.47558	0.221483		1.47554	0.173608
1.47702	0.223032		1.47698	0.17391
1.47846	0.224587		1.47842	0.1742
1.4799	0.226157		1.47986	0.174495
1.48134	0.227735		1.4813	0.174811
1.48278	0.2293		1.48274	0.175148
1.48422	0.230855		1.48418	0.175493
1.48566	0.232418		1.48562	0.17583
1.4871	0.234008		1.48706	0.176159
1.48854	0.235614		1.4885	0.17649
1.48998	0.237237		1.48994	0.176845
1.49142	0.238883		1.49138	0.177236
1.49286	0.240552		1.49282	0.177661
1.4943	0.242234		1.49426	0.178105
1.49574	0.243928		1.4957	0.178555
1.49718	0.245643		1.49714	0.179006
1.49862	0.247379		1.49858	0.179458
1.50006	0.249113		1.50002	0.179914
1.5015	0.250832		1.50146	0.180375
1.50294	0.252538		1.5029	0.180838
1.50438	0.254241		1.50434	0.181298
1.50582	0.255946		1.50578	0.181748
1.50726	0.257666		1.50722	0.182194
1.5087	0.25942		1.50866	0.182638
1.51014	0.261217		1.5101	0.183075
1.51158	0.263048		1.51154	0.183511
1.51302	0.264909		1.51298	0.183954
1.51446	0.266796		1.51442	0.184398
1.5159	0.268705		1.51586	0.184843
1.51734	0.270624		1.5173	0.185297
1.51878	0.27254		1.51874	0.185754
1.52022	0.274442		1.52018	0.1862
1.52166	0.276341		1.52162	0.186633
1.5231	0.278238		1.52306	0.18707
1.52454	0.280118		1.5245	0.18753
1.52598	0.281963		1.52594	0.188018
1.52742	0.283772		1.52738	0.188526
1.52886	0.285533		1.52882	0.189052
1.5303	0.287237		1.53026	0.189594
1.53174	0.288899		1.5317	0.190141
1.53318	0.290551		1.53314	0.190693
1.53462	0.292206		1.53458	0.191265
1.53606	0.293855		1.53602	0.191861
1.5375	0.295492		1.53746	0.192479
1.53894	0.297116		1.5389	0.193108
1.54038	0.298723		1.54034	0.193743
1.54182	0.300313		1.54178	0.194392
1.54326	0.301895		1.54322	0.19508
1.5447	0.303475		1.54466	0.195823
1.54614	0.305046		1.5461	0.196623
1.54758	0.306586		1.54754	0.197475
1.54902	0.308088		1.54898	0.198359
1.55046	0.309557		1.55042	0.199264
1.5519	0.310987		1.55186	0.200188
1.55334	0.312361		1.5533	0.201132
1.55478	0.313691		1.55474	0.202101
1.55622	0.314999		1.55618	0.203102
1.55766	0.316289		1.55762	0.204124
1.5591	0.317561		1.55906	0.205149
1.56054	0.318819		1.5605	0.206176
1.56198	0.320057		1.56194	0.207219
1.56342	0.321246		1.56338	0.208297
1.56486	0.322367		1.56482	0.209413
1.5663	0.323425		1.56626	0.21057
1.56774	0.324449		1.5677	0.211763
1.56918	0.325458		1.56914	0.212979
1.57062	0.326449		1.57058	0.214199
1.57206	0.327409		1.57202	0.215428
1.5735	0.328338		1.57346	0.216679
1.57494	0.329235		1.5749	0.217964
1.57638	0.330087		1.57634	0.219291
1.57782	0.330905		1.57778	0.220671
1.57926	0.331704		1.57922	0.222109
1.5807	0.332483		1.58066	0.223605
1.58214	0.333217		1.5821	0.225159
1.58358	0.333891		1.58354	0.226775
1.58502	0.334505		1.58498	0.22846
1.58646	0.335064		1.58642	0.230213
1.5879	0.335557		1.58786	0.232027
1.58934	0.33597		1.5893	0.233902
1.59078	0.336317		1.59074	0.235843
1.59222	0.336623		1.59218	0.237845
1.59366	0.336899		1.59362	0.239904
1.5951	0.337151		1.59506	0.242026
1.59654	0.337391		1.5965	0.244208
1.59798	0.337616		1.59794	0.246453
1.59942	0.337813		1.59938	0.24877
1.60086	0.33797		1.60082	0.251167
1.6023	0.338088		1.60226	0.253651
1.60374	0.338184		1.6037	0.25623
1.60518	0.338267		1.60514	0.25891
1.60662	0.33832		1.60658	0.261688
1.60806	0.338326		1.60802	0.26457
1.6095	0.33827		1.60946	0.267567
1.61094	0.338156		1.6109	0.27068
1.61238	0.338006		1.61234	0.273905
1.61382	0.337829		1.61378	0.277251
1.61526	0.337623		1.61522	0.280729
1.6167	0.337401		1.61666	0.284338
1.61814	0.337168		1.6181	0.288082
1.61958	0.336906		1.61954	0.29196
1.62102	0.3366		1.62098	0.295967
1.62246	0.33626		1.62242	0.300103
1.6239	0.335896		1.62386	0.304377
1.62534	0.335502		1.6253	0.308803
1.62678	0.335063		1.62674	0.313405
1.62822	0.334575		1.62818	0.318198
1.62966	0.334053		1.62962	0.323184
1.6311	0.333504		1.63106	0.328356
1.63254	0.332919		1.6325	0.333715
1.63398	0.3323		1.63394	0.339264
1.63542	0.33167		1.63538	0.345012
1.63686	0.331037		1.63682	0.35096
1.6383	0.330392		1.63826	0.3571
1.63974	0.329741		1.6397	0.363425
1.64118	0.329093		1.64114	0.369919
1.64262	0.328443		1.64258	0.376574
1.64406	0.327787		1.64402	0.383402
1.6455	0.327125		1.64546	0.390437
1.64694	0.326458		1.6469	0.397691
1.64838	0.325779		1.64834	0.405182
1.64982	0.325084		1.64978	0.412937
1.65126	0.324372		1.65122	0.420982
1.6527	0.323645		1.65266	0.42931
1.65414	0.322902		1.6541	0.437918
1.65558	0.322133		1.65554	0.446807
1.65702	0.321339		1.65698	0.45599
1.65846	0.320516		1.65842	0.465461
1.6599	0.319655		1.65986	0.475211
1.66134	0.318761		1.6613	0.485254
1.66278	0.317853		1.66274	0.495608
1.66422	0.316936		1.66418	0.506247
1.66566	0.31601		1.66562	0.517144
1.6671	0.315073		1.66706	0.52832
1.66854	0.314125		1.6685	0.53981
1.66998	0.313167		1.66994	0.551626
1.67142	0.312205		1.67138	0.563783
1.67286	0.311254		1.67282	0.576301
1.6743	0.310328		1.67426	0.589188
1.67574	0.309424		1.6757	0.602425
1.67718	0.308534		1.67714	0.615983
1.67862	0.307666		1.67858	0.629868
1.68006	0.306815		1.68002	0.644101
1.6815	0.305972		1.68146	0.658665
1.68294	0.305133		1.6829	0.673545
1.68438	0.304311		1.68434	0.688752
1.68582	0.303493		1.68578	0.704305
1.68726	0.302663		1.68722	0.720182
1.6887	0.301811		1.68866	0.736367
1.69014	0.300937		1.6901	0.752867
1.69158	0.30003		1.69154	0.769697
1.69302	0.299085		1.69298	0.786839
1.69446	0.298114		1.69442	0.804282
1.6959	0.297144		1.69586	0.822042
1.69734	0.296199		1.6973	0.840136
1.69878	0.295289		1.69874	0.858552
1.70022	0.29442		1.70018	0.877279
1.70166	0.293585		1.70162	0.896327
1.7031	0.292771		1.70306	0.915705
1.70454	0.291968		1.7045	0.935393
1.70598	0.291175		1.70594	0.955377
1.70742	0.290407		1.70738	0.975658
1.70886	0.289662		1.70882	0.99623
1.7103	0.288938		1.71026	1.01707
1.71174	0.288232		1.7117	1.03817
1.71318	0.287534		1.71314	1.05953
1.71462	0.28683		1.71458	1.08115
1.71606	0.286124		1.71602	1.10301
1.7175	0.285427		1.71746	1.12509
1.71894	0.284742		1.7189	1.1474
1.72038	0.284064		1.72034	1.16994
1.72182	0.283388		1.72178	1.19266
1.72326	0.282709		1.72322	1.2155
1.7247	0.282011		1.72466	1.23846
1.72614	0.281291		1.7261	1.26147
1.72758	0.280557		1.72754	1.28448
1.72902	0.279821		1.72898	1.30744
1.73046	0.279091		1.73042	1.33034
1.7319	0.278378		1.73186	1.35319
1.73334	0.277685		1.7333	1.37594
1.73478	0.277009		1.73474	1.39857
1.73622	0.276342		1.73618	1.42107
1.73766	0.275683		1.73762	1.44348
1.7391	0.275042		1.73906	1.46581
1.74054	0.274426		1.7405	1.48804
1.74198	0.273837		1.74194	1.5102
1.74342	0.27327		1.74338	1.53228
1.74486	0.272724		1.74482	1.55422
1.7463	0.272183		1.74626	1.57594
1.74774	0.271625		1.7477	1.59739
1.74918	0.271045		1.74914	1.61852
1.75062	0.270456		1.75058	1.63931
1.75206	0.269868		1.75202	1.6597
1.7535	0.269289		1.75346	1.67965
1.75494	0.268729		1.7549	1.69913
1.75638	0.268183		1.75634	1.71813
1.75782	0.267635		1.75778	1.73662
1.75926	0.267076		1.75922	1.75462
1.7607	0.266506		1.76066	1.77213
1.76214	0.265924		1.7621	1.78915
1.76358	0.265327		1.76354	1.80565
1.76502	0.264716		1.76498	1.82161
1.76646	0.264098		1.76642	1.83702
1.7679	0.263476		1.76786	1.8519
1.76934	0.262847		1.7693	1.86621
1.77078	0.262212		1.77074	1.87993
1.77222	0.261579		1.77218	1.89304
1.77366	0.260951		1.77362	1.90547
1.7751	0.260327		1.77506	1.91719
1.77654	0.259717		1.7765	1.9282
1.77798	0.259133		1.77794	1.93851
1.77942	0.258585		1.77938	1.94813
1.78086	0.258072		1.78082	1.95702
1.7823	0.257573		1.78226	1.96515
1.78374	0.257063		1.7837	1.9725
1.78518	0.256539		1.78514	1.97907
1.78662	0.255995		1.78658	1.98491
1.78806	0.255425		1.78802	1.99002
1.7895	0.254824		1.78946	1.99441
1.79094	0.254191		1.7909	1.99806
1.79238	0.253531		1.79234	2.00093
1.79382	0.252849		1.79378	2.00299
1.79526	0.252148		1.79522	2.00421
1.7967	0.251439		1.79666	2.00458
1.79814	0.250742		1.7981	2.00413
1.79958	0.250052		1.79954	2.00288
1.80102	0.249356		1.80098	2.00082
1.80246	0.248652		1.80242	1.99796
1.8039	0.247948		1.80386	1.9943
1.80534	0.247247		1.8053	1.98986
1.80678	0.246555		1.80674	1.98464
1.80822	0.245872		1.80818	1.97866
1.80966	0.245199		1.80962	1.97197
1.8111	0.244531		1.81106	1.96465
1.81254	0.243855		1.8125	1.95675
1.81398	0.243167		1.81394	1.94823
1.81542	0.242477		1.81538	1.93911
1.81686	0.241796		1.81682	1.92937
1.8183	0.241116		1.81826	1.91901
1.81974	0.240427		1.8197	1.908
1.82118	0.23972		1.82114	1.89642
1.82262	0.238986		1.82258	1.88427
1.82406	0.238214		1.82402	1.87155
1.8255	0.237411		1.82546	1.85826
1.82694	0.236591		1.8269	1.84438
1.82838	0.23577		1.82834	1.82992
1.82982	0.234954		1.82978	1.81492
1.83126	0.234147		1.83122	1.79944
1.8327	0.233356		1.83266	1.78355
1.83414	0.232597		1.8341	1.76727
1.83558	0.231878		1.83554	1.75064
1.83702	0.231195		1.83698	1.73366
1.83846	0.230543		1.83842	1.71638
1.8399	0.229917		1.83986	1.69882
1.84134	0.229302		1.8413	1.68102
1.84278	0.228686		1.84274	1.66301
1.84422	0.228058		1.84418	1.64478
1.84566	0.227407		1.84562	1.6263
1.8471	0.226721		1.84706	1.6075
1.84854	0.226		1.8485	1.58841
1.84998	0.225243		1.84994	1.56904
1.85142	0.22447		1.85138	1.54942
1.85286	0.223709		1.85282	1.52959
1.8543	0.222971		1.85426	1.50961
1.85574	0.222241		1.8557	1.48951
1.85718	0.221503		1.85714	1.46931
1.85862	0.220753		1.85858	1.44904
1.86006	0.220001		1.86002	1.42874
1.8615	0.219266		1.86146	1.40845
1.86294	0.21856		1.8629	1.38819
1.86438	0.217891		1.86434	1.36796
1.86582	0.21725		1.86578	1.34777
1.86726	0.216612		1.86722	1.32764
1.8687	0.215957		1.86866	1.30757
1.87014	0.215282		1.8701	1.28755
1.87158	0.214606		1.87154	1.26758
1.87302	0.21395		1.87298	1.24769
1.87446	0.213312		1.87442	1.22788
1.8759	0.212687		1.87586	1.20819
1.87734	0.212072		1.8773	1.18865
1.87878	0.211463		1.87874	1.16927
1.88022	0.210853		1.88018	1.15008
1.88166	0.210237		1.88162	1.1311
1.8831	0.209629		1.88306	1.11233
1.88454	0.209042		1.8845	1.09374
1.88598	0.208474		1.88594	1.07534
1.88742	0.207912		1.88738	1.05711
1.88886	0.207357		1.88882	1.03903
1.8903	0.206812		1.89026	1.02112
1.89174	0.206272		1.8917	1.00339
1.89318	0.205725		1.89314	0.985875
1.89462	0.205174		1.89458	0.968604
1.89606	0.204631		1.89602	0.951596
1.8975	0.204086		1.89746	0.934865
1.89894	0.203527		1.8989	0.918448
1.90038	0.202959		1.90034	0.902359
1.90182	0.202405		1.90178	0.886591
1.90326	0.201873		1.90322	0.871143
1.9047	0.201359		1.90466	0.856019
1.90614	0.200862		1.9061	0.84121
1.90758	0.200384		1.90754	0.826705
1.90902	0.199923		1.90898	0.812472
1.91046	0.199477		1.91042	0.798485
1.9119	0.199056		1.91186	0.784722
1.91334	0.198676		1.9133	0.771173
1.91478	0.198341		1.91474	0.75783
1.91622	0.198032		1.91618	0.744729
1.91766	0.197736		1.91762	0.731928
1.9191	0.197462		1.91906	0.71945
1.92054	0.197207		1.9205	0.707278
1.92198	0.196964		1.92194	0.695398
1.92342	0.196733		1.92338	0.683807
1.92486	0.196508		1.92482	0.672511
1.9263	0.196265		1.92626	0.661511
1.92774	0.195995		1.9277	0.650804
1.92918	0.195711		1.92914	0.640387
1.93062	0.195436		1.93058	0.630245
1.93206	0.195182		1.93202	0.620341
1.9335	0.194948		1.93346	0.610649
1.93494	0.194726		1.9349	0.601182
1.93638	0.194516		1.93634	0.591949
1.93782	0.194318		1.93778	0.582949
1.93926	0.194127		1.93922	0.574191
1.9407	0.193961		1.94066	0.565694
1.94214	0.193846		1.9421	0.557452
1.94358	0.193777		1.94354	0.549455
1.94502	0.193737		1.94498	0.541703
1.94646	0.193725		1.94642	0.534196
1.9479	0.193736		1.94786	0.526923
1.94934	0.19376		1.9493	0.519878
1.95078	0.193792		1.95074	0.513064
1.95222	0.193831		1.95218	0.506487
1.95366	0.193876		1.95362	0.500141
1.9551	0.193923		1.95506	0.494019
1.95654	0.193963		1.9565	0.488109
1.95798	0.193989		1.95794	0.482396
1.95942	0.194006		1.95938	0.47686
1.96086	0.194015		1.96082	0.471498
1.9623	0.194012		1.96226	0.466312
1.96374	0.194001		1.9637	0.461297
1.96518	0.193993		1.96514	0.456443
1.96662	0.19399		1.96658	0.451756
1.96806	0.193997		1.96802	0.44724
1.9695	0.194016		1.96946	0.442875
1.97094	0.194061		1.9709	0.438654
1.97238	0.194143		1.97234	0.434598
1.97382	0.194257		1.97378	0.430715
1.97526	0.194393		1.97522	0.426986
1.9767	0.194545		1.97666	0.423388
1.97814	0.194713		1.9781	0.419913
1.97958	0.194879		1.97954	0.416549
1.98102	0.195031		1.98098	0.413272
1.98246	0.19516		1.98242	0.410077
1.9839	0.195272		1.98386	0.406973
1.98534	0.195362		1.9853	0.403958
1.98678	0.195435		1.98674	0.401017
1.98822	0.195505		1.98818	0.398155
1.98966	0.195594		1.98962	0.395389
1.9911	0.195692		1.99106	0.392717
1.99254	0.195773		1.9925	0.390131
1.99398	0.195835		1.99394	0.387631
1.99542	0.195905		1.99538	0.385204
1.99686	0.195993		1.99682	0.382834
1.9983	0.196105		1.99826	0.380512
1.99974	0.196256		1.9997	0.378248
2.00118	0.196437		2.00114	0.376057
2.00262	0.196605		2.00258	0.373945
2.00406	0.196731		2.00402	0.371885
2.0055	0.196815		2.00546	0.369855
2.00694	0.196879		2.0069	0.367848
2.00838	0.196943		2.00834	0.365852
2.00982	0.197012		2.00978	0.363857
2.01126	0.197087		2.01122	0.361875
2.0127	0.197172		2.01266	0.359927
2.01414	0.197254		2.0141	0.358007
2.01558	0.197321		2.01554	0.356094
2.01702	0.197387		2.01698	0.35418
2.01846	0.197458		2.01842	0.352261
2.0199	0.197532		2.01986	0.350344
2.02134	0.197611		2.0213	0.348433
2.02278	0.197694		2.02274	0.34654
2.02422	0.197763		2.02418	0.344686
2.02566	0.197811		2.02562	0.342882
2.0271	0.197835		2.02706	0.341108
2.02854	0.197833		2.0285	0.339348
2.02998	0.197812		2.02994	0.337601
2.03142	0.197784		2.03138	0.335853
2.03286	0.197753		2.03282	0.33409
2.0343	0.197715		2.03426	0.332313
2.03574	0.197661		2.0357	0.33054
2.03718	0.197597		2.03714	0.328797
2.03862	0.197542		2.03858	0.327089
2.04006	0.197508		2.04002	0.325398
2.0415	0.197497		2.04146	0.323718
2.04294	0.197508		2.0429	0.322045
2.04438	0.197527		2.04434	0.320366
2.04582	0.19753		2.04578	0.318682
2.04726	0.197514		2.04722	0.317012
2.0487	0.197492		2.04866	0.315374
2.05014	0.197483		2.0501	0.313765
2.05158	0.197481		2.05154	0.312173
2.05302	0.197462		2.05298	0.310584
2.05446	0.197407		2.05442	0.308992
2.0559	0.197312		2.05586	0.307397
2.05734	0.197182		2.0573	0.305802
2.05878	0.197029		2.05874	0.304204
2.06022	0.196881		2.06018	0.302605
2.06166	0.196766		2.06162	0.300995
2.0631	0.196683		2.06306	0.299362
2.06454	0.196602		2.0645	0.297706
2.06598	0.196505		2.06594	0.296038
2.06742	0.196396		2.06738	0.294372
2.06886	0.196276		2.06882	0.29272
2.0703	0.196138		2.07026	0.291094
2.07174	0.195982		2.0717	0.289503
2.07318	0.195821		2.07314	0.287948
2.07462	0.195655		2.07458	0.286425
2.07606	0.195472		2.07602	0.28494
2.0775	0.195268		2.07746	0.283489
2.07894	0.195054		2.0789	0.282065
2.08038	0.194845		2.08034	0.280654
2.08182	0.194642		2.08178	0.279243
2.08326	0.194449		2.08322	0.27781
2.0847	0.194273		2.08466	0.276344
2.08614	0.194122		2.0861	0.27485
2.08758	0.193987		2.08754	0.273347
2.08902	0.193862		2.08898	0.271857
2.09046	0.193742		2.09042	0.270393
2.0919	0.193625		2.09186	0.268962
2.09334	0.193515		2.0933	0.267572
2.09478	0.193415		2.09474	0.266223
2.09622	0.193324		2.09618	0.264909
2.09766	0.193241		2.09762	0.263632
2.0991	0.193162		2.09906	0.262394
2.10054	0.193073		2.1005	0.261187
2.10198	0.192971		2.10194	0.259998
2.10342	0.192864		2.10338	0.258808
2.10486	0.19276		2.10482	0.257606
2.1063	0.192659		2.10626	0.256389
2.10774	0.192568		2.1077	0.255167
2.10918	0.192489		2.10914	0.253951
2.11062	0.192413		2.11058	0.252752
2.11206	0.192327		2.11202	0.251579
2.1135	0.19223		2.11346	0.250435
2.11494	0.192137		2.1149	0.24933
2.11638	0.192052		2.11634	0.248262
2.11782	0.191971		2.11778	0.247218
2.11926	0.191895		2.11922	0.246195
2.1207	0.19183		2.12066	0.245208
2.12214	0.191771		2.1221	0.244257
2.12358	0.191703		2.12354	0.24333
2.12502	0.191638		2.12498	0.242427
2.12646	0.191599		2.12642	0.241544
2.1279	0.191591		2.12786	0.240672
2.12934	0.191605		2.1293	0.239802
2.13078	0.191634		2.13074	0.238941
2.13222	0.191678		2.13218	0.238104
2.13366	0.191721		2.13362	0.237307
2.1351	0.19175		2.13506	0.236541
2.13654	0.191767		2.1365	0.235783
2.13798	0.191789		2.13794	0.235022
2.13942	0.191823		2.13938	0.234255
2.14086	0.191864		2.14082	0.233474
2.1423	0.191914		2.14226	0.232683
2.14374	0.191973		2.1437	0.231903
2.14518	0.192044		2.14514	0.231148
2.14662	0.19212		2.14658	0.230418
2.14806	0.192208		2.14802	0.229701
2.1495	0.192324		2.14946	0.228981
2.15094	0.192473		2.1509	0.228263
2.15238	0.192645		2.15234	0.227555
2.15382	0.192832		2.15378	0.22686
2.15526	0.193029		2.15522	0.226193
2.1567	0.193231		2.15666	0.225582
2.15814	0.193433		2.1581	0.225025
2.15958	0.193639		2.15954	0.2245
2.16102	0.193858		2.16098	0.223994
2.16246	0.194094		2.16242	0.22351
2.1639	0.194335		2.16386	0.223052
2.16534	0.194577		2.1653	0.222619
2.16678	0.19483		2.16674	0.222216
2.16822	0.195104		2.16818	0.221851
2.16966	0.195388		2.16962	0.221516
2.1711	0.195687		2.17106	0.22119
2.17254	0.196016		2.1725	0.220863
2.17398	0.196381		2.17394	0.220548
2.17542	0.196774		2.17538	0.220252
2.17686	0.197196		2.17682	0.219972
2.1783	0.197658		2.17826	0.219714
2.17974	0.198152		2.1797	0.219485
2.18118	0.19866		2.18114	0.219284
2.18262	0.199167		2.18258	0.21911
2.18406	0.19967		2.18402	0.218972
2.1855	0.200177		2.18546	0.218882
2.18694	0.200699		2.1869	0.218843
2.18838	0.201244		2.18834	0.218846
2.18982	0.201819		2.18978	0.218879
2.19126	0.202426		2.19122	0.218924
2.1927	0.203056		2.19266	0.218968
2.19414	0.203707		2.1941	0.219004
2.19558	0.204377		2.19554	0.219044
2.19702	0.205074		2.19698	0.219105
2.19846	0.205814		2.19842	0.2192
2.1999	0.206612		2.19986	0.219333
2.20134	0.207471		2.2013	0.219503
2.20278	0.208394		2.20274	0.219712
2.20422	0.209382		2.20418	0.219959
2.20566	0.210438		2.20562	0.220251
2.2071	0.211564		2.20706	0.220604
2.20854	0.212761		2.2085	0.221039
2.20998	0.21404		2.20994	0.221557
2.21142	0.215409		2.21138	0.222142
2.21286	0.216867		2.21282	0.222782
2.2143	0.218411		2.21426	0.223472
2.21574	0.220047		2.2157	0.224207
2.21718	0.221774		2.21714	0.224997
2.21862	0.223599		2.21858	0.225851
2.22006	0.22555		2.22002	0.226787
2.2215	0.227648		2.22146	0.227816
2.22294	0.229907		2.2229	0.228955
2.22438	0.232336		2.22434	0.230212
2.22582	0.234946		2.22578	0.231593
2.22726	0.237742		2.22722	0.233107
2.2287	0.240738		2.22866	0.234758
2.23014	0.243936		2.2301	0.23654
2.23158	0.247348		2.23154	0.238446
2.23302	0.250981		2.23298	0.240484
2.23446	0.254837		2.23442	0.242672
2.2359	0.258922		2.23586	0.245029
2.23734	0.263261		2.2373	0.247555
2.23878	0.267869		2.23874	0.250249
2.24022	0.272753		2.24018	0.253113
2.24166	0.277929		2.24162	0.256143
2.2431	0.283404		2.24306	0.259328
2.24454	0.289177		2.2445	0.262674
2.24598	0.295259		2.24594	0.266205
2.24742	0.301664		2.24738	0.269947
2.24886	0.308398		2.24882	0.273915
2.2503	0.315453		2.25026	0.278106
2.25174	0.322813		2.2517	0.282516
2.25318	0.330466		2.25314	0.287136
2.25462	0.338426		2.25458	0.291957
2.25606	0.346707		2.25602	0.296973
2.2575	0.355318		2.25746	0.302178
2.25894	0.364269		2.2589	0.307571
2.26038	0.373548		2.26034	0.313142
2.26182	0.383111		2.26178	0.318869
2.26326	0.392923		2.26322	0.324732
2.2647	0.402957		2.26466	0.330725
2.26614	0.413188		2.2661	0.336839
2.26758	0.423618		2.26754	0.343066
2.26903	0.434256		2.26898	0.349406
2.27047	0.445093		2.27042	0.355855
2.2719	0.4561		2.27186	0.362403
2.27334	0.46725		2.2733	0.369049
2.27479	0.478527		2.27474	0.3758
2.27623	0.489912		2.27618	0.382647
2.27766	0.501396		2.27762	0.389552
2.2791	0.51297		2.27906	0.396463
2.28055	0.524615		2.2805	0.403338
2.28199	0.536298		2.28194	0.410151
2.28342	0.547969		2.28338	0.416872
2.28486	0.559574		2.28482	0.423477
2.28631	0.571069		2.28626	0.429959
2.28775	0.582427		2.2877	0.4363
2.28918	0.593609		2.28914	0.442462
2.29062	0.604576		2.29058	0.44842
2.29207	0.615299		2.29202	0.45418
2.29351	0.62575		2.29346	0.459756
2.29494	0.635908		2.2949	0.465148
2.29638	0.645761		2.29634	0.470342
2.29783	0.655285		2.29778	0.475317
2.29927	0.66443		2.29922	0.480058
2.3007	0.673165		2.30066	0.484545
2.30214	0.681469		2.3021	0.488779
2.30358	0.689324		2.30354	0.492767
2.30503	0.696721		2.30498	0.496502
2.30647	0.703659		2.30642	0.499952
2.3079	0.710118		2.30786	0.503074
2.30934	0.716071		2.3093	0.505844
2.31079	0.721493		2.31074	0.508266
2.31223	0.726367		2.31218	0.510359
2.31366	0.730693		2.31362	0.512143
2.3151	0.734483		2.31506	0.513638
2.31655	0.737735		2.3165	0.514855
2.31799	0.740435		2.31794	0.515781
2.31942	0.742577		2.31938	0.516389
2.32086	0.744151		2.32082	0.516677
2.32231	0.745154		2.32226	0.516655
2.32375	0.745592		2.3237	0.516332
2.32518	0.745482		2.32514	0.515701
2.32662	0.744835		2.32658	0.514755
2.32807	0.743666		2.32802	0.513498
2.32951	0.741992		2.32946	0.511934
2.33094	0.739834		2.3309	0.510056
2.33238	0.737225		2.33234	0.507876
2.33383	0.734194		2.33378	0.505433
2.33527	0.730761		2.33522	0.502766
2.3367	0.726957		2.33666	0.499885
2.33814	0.722807		2.3381	0.496803
2.33959	0.7183		2.33954	0.493539
2.34103	0.713423		2.34098	0.490097
2.34246	0.70818		2.34242	0.486472
2.3439	0.702592		2.34386	0.482673
2.34535	0.696663		2.3453	0.478718
2.34679	0.690398		2.34674	0.474614
2.34822	0.683811		2.34818	0.470352
2.34966	0.676933		2.34962	0.465925
2.35111	0.669784		2.35106	0.461344
2.35255	0.662379		2.3525	0.456631
2.35399	0.654761		2.35394	0.451802
2.35542	0.646981		2.35538	0.44689
2.35686	0.639067		2.35682	0.441927
2.35831	0.631012		2.35826	0.436911
2.35975	0.622821		2.3597	0.431825
2.36118	0.614507		2.36114	0.426674
2.36262	0.606099		2.36258	0.421477
2.36407	0.597612		2.36402	0.416248
2.36551	0.589067		2.36546	0.410998
2.36694	0.580487		2.3669	0.405736
2.36838	0.571872		2.36834	0.400457
2.36983	0.563203		2.36978	0.395139
2.37127	0.554475		2.37122	0.389773
2.3727	0.545715		2.37266	0.384381
2.37414	0.536957		2.3741	0.378993
2.37559	0.528229		2.37554	0.373633
2.37703	0.519541		2.37698	0.36831
2.37846	0.510885		2.37842	0.363034
2.3799	0.502263		2.37986	0.357811
2.38135	0.493665		2.3813	0.352638
2.38279	0.485087		2.38274	0.34752
2.38422	0.476555		2.38418	0.342473
2.38566	0.468115		2.38562	0.337501
2.38711	0.459793		2.38706	0.332598
2.38855	0.451591		2.3885	0.327757
2.38998	0.443503		2.38994	0.322979
2.39142	0.435525		2.39138	0.318262
2.39287	0.427646		2.39282	0.313605
2.39431	0.419857		2.39426	0.308998
2.39574	0.412164		2.3957	0.304448
2.39718	0.404583		2.39714	0.299965
2.39863	0.397133		2.39858	0.295569
2.40007	0.389817		2.40002	0.291276
2.4015	0.382619		2.40146	0.287093
2.40294	0.375537		2.4029	0.283012
2.40438	0.368577		2.40434	0.279014
2.40583	0.36175		2.40578	0.275085
2.40727	0.355064		2.40722	0.271218
2.4087	0.348545		2.40866	0.26742
2.41014	0.342207		2.4101	0.263698
2.41159	0.336035		2.41154	0.260055
2.41303	0.330013		2.41298	0.256485
2.41446	0.324134		2.41442	0.252996
2.4159	0.318398		2.41586	0.249601
2.41735	0.312802		2.4173	0.246312
2.41879	0.307347		2.41874	0.243141
2.42022	0.30204		2.42018	0.240097
2.42166	0.296886		2.42162	0.237174
2.42311	0.291871		2.42306	0.234361
2.42455	0.286973		2.4245	0.231661
2.42599	0.282179		2.42594	0.229075
2.42743	0.277491		2.42738	0.226596
2.42887	0.27291		2.42882	0.22421
2.43031	0.268448		2.43026	0.221903
2.43175	0.264128		2.4317	0.219657
2.43319	0.259972		2.43314	0.217467
2.43463	0.25597		2.43458	0.215341
2.43607	0.252102		2.43602	0.213277
2.43751	0.24835		2.43746	0.211272
2.43895	0.244711		2.4389	0.209324
2.44039	0.241189		2.44034	0.207427
2.44183	0.237795		2.44178	0.205578
2.44327	0.234538		2.44322	0.203781
2.44471	0.231416		2.44466	0.202045
2.44615	0.228415		2.4461	0.200379
2.44759	0.225508		2.44754	0.198775
2.44903	0.222689		2.44898	0.197213
2.45047	0.21996		2.45042	0.195687
2.45191	0.217312		2.45186	0.194207
2.45335	0.214749		2.4533	0.192775
2.45479	0.212283		2.45474	0.191395
2.45623	0.209911		2.45618	0.190074
2.45767	0.207608		2.45762	0.18881
2.45911	0.205362		2.45906	0.187591
2.46055	0.203172		2.4605	0.186401
2.46199	0.20104		2.46194	0.185248
2.46343	0.198964		2.46338	0.184149
2.46487	0.19695		2.46482	0.183112
2.46631	0.19501		2.46626	0.182143
2.46775	0.193158		2.4677	0.18124
2.46919	0.19138		2.46914	0.180383
2.47063	0.18967		2.47058	0.179545
2.47207	0.188044		2.47202	0.178724
2.47351	0.186515		2.47346	0.177925
2.47495	0.18507		2.4749	0.177153
2.47639	0.183689		2.47634	0.176408
2.47783	0.182364		2.47778	0.175691
2.47927	0.181091		2.47922	0.175
2.48071	0.179875		2.48066	0.174322
2.48215	0.178714		2.4821	0.173655
2.48359	0.177599		2.48354	0.173012
2.48503	0.176526		2.48498	0.17241
2.48647	0.175488		2.48642	0.171846
2.48791	0.174463		2.48786	0.171304
2.48935	0.173442		2.4893	0.170784
2.49079	0.172446		2.49074	0.17028
2.49223	0.171497		2.49218	0.169787
2.49367	0.170594		2.49362	0.169311
2.49511	0.169722		2.49506	0.168858
2.49655	0.168881		2.4965	0.168424
2.49799	0.16809		2.49794	0.168003
2.49943	0.167354		2.49938	0.167593
2.50087	0.166669		2.50082	0.167192
2.50231	0.166046		2.50226	0.16681
2.50375	0.165489		2.5037	0.166451
2.50519	0.16498		2.50514	0.166123
2.50663	0.164488		2.50658	0.165825
2.50807	0.164008		2.50802	0.165554
2.50951	0.163538		2.50946	0.165294
2.51095	0.163072		2.5109	0.16505
2.51239	0.162603		2.51234	0.164826
2.51383	0.162136		2.51378	0.16461
2.51527	0.161674		2.51522	0.164402
2.51671	0.16122		2.51666	0.164211
2.51815	0.160777		2.5181	0.16404
2.51959	0.160359		2.51954	0.163883
2.52103	0.159988		2.52098	0.163737
2.52247	0.159668		2.52242	0.163603
2.52391	0.159392		2.52386	0.16348
2.52535	0.159147		2.5253	0.163357
2.52679	0.158924		2.52674	0.163233
2.52823	0.158708		2.52818	0.163119
2.52967	0.158491		2.52962	0.163029
2.53111	0.158282		2.53106	0.162957
2.53255	0.158092		2.5325	0.162895
2.53399	0.157915		2.53394	0.162838
2.53543	0.157737		2.53538	0.162783
2.53687	0.157545		2.53682	0.162721
2.53831	0.157337		2.53826	0.162645
2.53975	0.157123		2.5397	0.162565
2.54119	0.156911		2.54114	0.162493
2.54263	0.156702		2.54258	0.16242
2.54407	0.156501		2.54402	0.162334
2.54551	0.15631		2.54546	0.16224
2.54695	0.156123		2.5469	0.162149
2.54839	0.155942		2.54834	0.162066
2.54983	0.155788		2.54978	0.161988
2.55127	0.155679		2.55122	0.161916
2.55271	0.155611		2.55266	0.161856
2.55415	0.155572		2.5541	0.161818
2.55559	0.155552		2.55554	0.161806
2.55703	0.155546		2.55698	0.161824
2.55847	0.155558		2.55842	0.161877
2.55991	0.155604		2.55986	0.161955
2.56135	0.155689		2.5613	0.162038
2.56279	0.1558		2.56274	0.162117
2.56423	0.15591		2.56418	0.162197
2.56567	0.15599		2.56562	0.162287
2.56711	0.156037		2.56706	0.162399
2.56855	0.156058		2.5685	0.162531
2.56999	0.156068		2.56994	0.162664
2.57143	0.156091		2.57138	0.162785
2.57287	0.156144		2.57282	0.162895
2.57431	0.156209		2.57426	0.163006
2.57575	0.156254		2.5757	0.163131
2.57719	0.156278		2.57714	0.163282
2.57863	0.156311		2.57858	0.16347
2.58007	0.15637		2.58002	0.163684
2.58151	0.15645		2.58146	0.163901
2.58295	0.156568		2.5829	0.164103
2.58439	0.15673		2.58434	0.164289
2.58583	0.156913		2.58578	0.164462
2.58727	0.157078		2.58722	0.164625
2.58871	0.157228		2.58866	0.164791
2.59015	0.157383		2.5901	0.164973
2.59159	0.157553		2.59154	0.165174
2.59303	0.157733		2.59298	0.165383
2.59447	0.157928		2.59442	0.165597
2.59591	0.158149		2.59586	0.165822
2.59735	0.158384		2.5973	0.166073
2.59879	0.158614		2.59874	0.166359
2.60023	0.15884		2.60018	0.166679
2.60167	0.159071		2.60162	0.167033
2.60311	0.159314		2.60306	0.167409
2.60455	0.159578		2.6045	0.167792
2.60599	0.159868		2.60594	0.168172
2.60743	0.160174		2.60738	0.168545
2.60887	0.160471		2.60882	0.168916
2.61031	0.160746		2.61026	0.169287
2.61175	0.160998		2.6117	0.169651
2.61319	0.16123		2.61314	0.169992
2.61463	0.161452		2.61458	0.170314
2.61607	0.161685		2.61602	0.170633
2.61751	0.161934		2.61746	0.170955
2.61895	0.162174		2.6189	0.171273
2.62039	0.162379		2.62034	0.171589
2.62183	0.162551		2.62178	0.171907
2.62327	0.162715		2.62322	0.172216
2.62471	0.162883		2.62466	0.172513
2.62615	0.163066		2.6261	0.172807
2.62759	0.163271		2.62754	0.1731
2.62903	0.163487		2.62898	0.173373
2.63047	0.163687		2.63042	0.173602
2.63191	0.163864		2.63186	0.173768
2.63335	0.164033		2.6333	0.173862
2.63479	0.164203		2.63474	0.173888
2.63623	0.164369		2.63618	0.173856
2.63767	0.164519		2.63762	0.173786
2.63911	0.164644		2.63906	0.173683
2.64055	0.164731		2.6405	0.173546
2.64199	0.164767		2.64194	0.173382
2.64343	0.16475		2.64338	0.17321
2.64487	0.164689		2.64482	0.17304
2.64631	0.164588		2.64626	0.172879
2.64775	0.164449		2.6477	0.172734
2.64919	0.164289		2.64914	0.172602
2.65063	0.164137		2.65058	0.172467
2.65207	0.164004		2.65202	0.172324
2.65351	0.163867		2.65346	0.172173
2.65495	0.163704		2.6549	0.172012
2.65639	0.163499		2.65634	0.171838
2.65783	0.163249		2.65778	0.171642
2.65927	0.162968		2.65922	0.17142
2.66071	0.162678		2.66066	0.171176
2.66215	0.162388		2.6621	0.17092
2.66359	0.162091		2.66354	0.170665
2.66503	0.161771		2.66498	0.17042
2.66647	0.161412		2.66642	0.170185
2.66791	0.161015		2.66786	0.169944
2.66935	0.160606		2.6693	0.169682
2.67079	0.160211		2.67074	0.16939
2.67223	0.159851		2.67218	0.169066
2.67367	0.159525		2.67362	0.168722
2.67511	0.15921		2.67506	0.168367
2.67655	0.158877		2.6765	0.168006
2.67799	0.158506		2.67794	0.167637
2.67943	0.158085		2.67938	0.167251
2.68087	0.157618		2.68082	0.166836
2.68231	0.157131		2.68226	0.16639
2.68375	0.156644		2.6837	0.165922
2.68519	0.156172		2.68514	0.165443
2.68663	0.155714		2.68658	0.164967
2.68807	0.155267		2.68802	0.164503
2.68951	0.154831		2.68946	0.164052
2.69095	0.154416		2.6909	0.163606
2.69239	0.154038		2.69234	0.163171
2.69383	0.153709		2.69378	0.162748
2.69527	0.153435		2.69522	0.162336
2.69671	0.153202		2.69666	0.161941
2.69815	0.152986		2.6981	0.161583
2.69959	0.152771		2.69954	0.161271
2.70103	0.15255		2.70098	0.160995
2.70247	0.152311		2.70242	0.160738
2.70391	0.152059		2.70386	0.160488
2.70535	0.151809		2.7053	0.160234
2.70679	0.151566		2.70674	0.159971
2.70823	0.151328		2.70818	0.159692
2.70967	0.151101		2.70962	0.159408
2.71111	0.150886		2.71106	0.159131
2.71255	0.150677		2.7125	0.158857
2.71399	0.150465		2.71394	0.158578
2.71543	0.150246		2.71538	0.158292
2.71687	0.150038		2.71682	0.158009
2.71831	0.149851		2.71826	0.157744
2.71975	0.149681		2.7197	0.157508
2.72119	0.149522		2.72114	0.157303
2.72263	0.14937		2.72258	0.157129
2.72407	0.149205		2.72402	0.15698
2.72551	0.149015		2.72546	0.156846
2.72695	0.14881		2.7269	0.156711
2.72839	0.148613		2.72834	0.156571
2.72983	0.14844		2.72978	0.156434
2.73127	0.148293		2.73122	0.156304
2.73271	0.148171		2.73266	0.156174
2.73415	0.148056		2.7341	0.15604
2.73559	0.147935		2.73554	0.1559
2.73703	0.147814		2.73698	0.155755
2.73847	0.147711		2.73842	0.155606
2.73991	0.147627		2.73986	0.155471
2.74135	0.147552		2.7413	0.155358
2.74279	0.147478		2.74274	0.155263
2.74423	0.147388		2.74418	0.155175
2.74567	0.147279		2.74562	0.155085
2.74711	0.147161		2.74706	0.154985
2.74855	0.147065		2.7485	0.154881
2.74999	0.14701		2.74994	0.154782
2.75143	0.146998		2.75138	0.154693
2.75287	0.147011		2.75282	0.154619
2.75431	0.147043		2.75426	0.154562
2.75575	0.147089		2.7557	0.15452
2.75719	0.147139		2.75714	0.154489
2.75863	0.147189		2.75858	0.154475
2.76007	0.147235		2.76002	0.154472
2.76151	0.147262		2.76146	0.154477
2.76295	0.147255		2.7629	0.154473
2.76439	0.147212		2.76434	0.154452
2.76583	0.147142		2.76578	0.15442
2.76727	0.147061		2.76722	0.154392
2.76871	0.146984		2.76866	0.154366
2.77015	0.146928		2.7701	0.154335
2.77159	0.146904		2.77154	0.15429
2.77303	0.146917		2.77298	0.154231
2.77447	0.146974		2.77442	0.154162
2.77591	0.147057		2.77586	0.154095
2.77735	0.147145		2.7773	0.15405
2.77879	0.147224		2.77874	0.154043
2.78023	0.147299		2.78018	0.154074
2.78167	0.147354		2.78162	0.154118
2.78311	0.147377		2.78306	0.154155
2.78455	0.147364		2.7845	0.154184
2.78599	0.147319		2.78594	0.154216
2.78743	0.14724		2.78738	0.154255
2.78887	0.147122		2.78882	0.154302
2.79031	0.146987		2.79026	0.154358
2.79175	0.146882		2.7917	0.154427
2.79319	0.146834		2.79314	0.154497
2.79463	0.146829		2.79458	0.154552
2.79607	0.146855		2.79602	0.154589
2.79751	0.146916		2.79746	0.154612
2.79895	0.147		2.7989	0.154625
2.80039	0.147092		2.80034	0.154619
2.80183	0.147185		2.80178	0.154602
2.80327	0.147295		2.80322	0.154589
2.80471	0.147434		2.80466	0.154587
2.80615	0.147584		2.8061	0.154594
2.80759	0.14772		2.80754	0.154612
2.80903	0.147846		2.80898	0.154647
2.81047	0.147977		2.81042	0.154696
2.81191	0.148104		2.81186	0.154753
2.81335	0.148214		2.8133	0.15482
2.81479	0.148311		2.81474	0.154905
2.81623	0.148399		2.81618	0.155017
2.81767	0.148469		2.81762	0.155152
2.81911	0.148512		2.81906	0.155304
2.82055	0.148538		2.8205	0.155456
2.82199	0.14858		2.82194	0.155594
2.82343	0.148651		2.82338	0.155717
2.82487	0.148739		2.82482	0.155842
2.82631	0.148844		2.82626	0.155984
2.82775	0.148988		2.8277	0.15615
2.82919	0.149172		2.82914	0.156334
2.83063	0.149386		2.83058	0.156517
2.83207	0.149641		2.83202	0.156682
2.83351	0.149947		2.83346	0.15683
2.83495	0.150285		2.8349	0.15698
2.83639	0.150632		2.83634	0.157151
2.83783	0.150977		2.83778	0.157349
2.83927	0.15132		2.83922	0.157573
2.84071	0.15165		2.84066	0.157809
2.84215	0.15197		2.8421	0.158057
2.84359	0.152292		2.84354	0.158333
2.84503	0.152628		2.84498	0.158663
2.84647	0.152984		2.84642	0.159059
2.84791	0.15336		2.84786	0.159511
2.84935	0.153768		2.8493	0.16
2.85079	0.154209		2.85074	0.160507
2.85223	0.154666		2.85218	0.161024
2.85367	0.155139		2.85362	0.161552
2.85511	0.15565		2.85506	0.162103
2.85655	0.156193		2.8565	0.162684
2.85799	0.156742		2.85794	0.163286
2.85943	0.157302		2.85938	0.163891
2.86087	0.157878		2.86082	0.164484
2.86231	0.158449		2.86226	0.165062
2.86375	0.159002		2.8637	0.16563
2.86519	0.159565		2.86514	0.166201
2.86663	0.160179		2.86659	0.166792
2.86807	0.160849		2.86803	0.167405
2.86951	0.161565		2.86947	0.16804
2.87095	0.162318		2.87091	0.168703
2.87239	0.163113		2.87235	0.169397
2.87383	0.163935		2.87379	0.17012
2.87527	0.164779		2.87523	0.170874
[truncated: 2,168 more rows]

## Sheet: FSC
Cx36LMNG-WT			Cx36Nano-WT			Cx36Nano-WT-ΔN8			Cx36LMNG-BRIL			Cx36Nano-BRIL			Cx36Nano-BRIL-ΔN16
Resolution	FSC		Resolution	FSC		Resolution	FSC		Resolution	FSC		Resolution	FSC		Resolution	FSC
0.00137174	1		0.00133227	1		0.00205761	1		0.00137174	1		0.00144676	1		0.00144676	1
0.00411523	1		0.0039968	1		0.00617284	1		0.00411523	1		0.00434028	1		0.00434028	1
0.00685871	0.999999		0.00666134	1		0.0102881	0.999996		0.00685871	1		0.0072338	0.999996		0.0072338	0.999998
0.00960219	0.999988		0.00932587	1		0.0144033	0.999984		0.00960219	0.999999		0.0101273	0.999994		0.0101273	0.999992
0.0123457	0.999945		0.0119904	0.999999		0.0185185	0.999972		0.0123457	1		0.0130208	0.999962		0.0130208	0.999979
0.0150892	0.999897		0.0146549	0.999973		0.0226337	0.999986		0.0150892	0.999987		0.0159144	0.999784		0.0159144	0.999969
0.0178326	0.999995		0.0173195	0.999808		0.026749	0.999986		0.0178326	0.999972		0.0188079	0.999913		0.0188079	0.999992
0.0205761	0.999992		0.019984	0.999924		0.0308642	0.999968		0.0205761	0.999992		0.0217014	0.999896		0.0217014	0.999969
0.0233196	0.999991		0.0226485	0.999976		0.0349794	0.999963		0.0233196	0.999998		0.0245949	0.999875		0.0245949	0.999962
0.0260631	0.999984		0.0253131	0.999987		0.0390947	0.999944		0.0260631	0.999998		0.0274884	0.999881		0.0274884	0.999972
0.0288066	0.999962		0.0279776	0.999982		0.0432099	0.999923		0.0288066	0.999997		0.0303819	0.999909		0.0303819	0.999971
0.0315501	0.999939		0.0306422	0.999968		0.0473251	0.99988		0.0315501	0.99999		0.0332755	0.999832		0.0332755	0.999968
0.0342936	0.999911		0.0333067	0.999958		0.0514403	0.999814		0.0342936	0.999975		0.036169	0.999836		0.036169	0.999916
0.037037	0.999887		0.0359712	0.999957		0.0555556	0.999771		0.037037	0.999959		0.0390625	0.999772		0.0390625	0.999838
0.0397805	0.999812		0.0386358	0.999949		0.0596708	0.999784		0.0397805	0.999947		0.041956	0.999599		0.041956	0.999734
0.042524	0.999675		0.0413003	0.999881		0.063786	0.999798		0.042524	0.99994		0.0448495	0.999332		0.0448495	0.999582
0.0452675	0.999647		0.0439648	0.999751		0.0679012	0.9997		0.0452675	0.999916		0.0477431	0.99876		0.0477431	0.999444
0.048011	0.99961		0.0466294	0.999624		0.0720165	0.999446		0.048011	0.999872		0.0506366	0.997309		0.0506366	0.998761
0.0507545	0.99937		0.0492939	0.999561		0.0761317	0.999422		0.0507545	0.999816		0.0535301	0.995029		0.0535301	0.997558
0.0534979	0.998649		0.0519584	0.999557		0.0802469	0.999486		0.0534979	0.999676		0.0564236	0.994223		0.0564236	0.996263
0.0562414	0.997938		0.054623	0.999463		0.0843621	0.999422		0.0562414	0.999428		0.0593171	0.992091		0.0593171	0.996093
0.0589849	0.997634		0.0572875	0.999299		0.0884774	0.999296		0.0589849	0.999212		0.0622106	0.991054		0.0622106	0.995428
0.0617284	0.997755		0.059952	0.999338		0.0925926	0.999156		0.0617284	0.999143		0.0651042	0.988759		0.0651042	0.99443
0.0644719	0.998313		0.0626166	0.99942		0.0967078	0.999093		0.0644719	0.999163		0.0679977	0.989631		0.0679977	0.99392
0.0672154	0.998941		0.0652811	0.99939		0.100823	0.998927		0.0672154	0.99928		0.0708912	0.991057		0.0708912	0.9951
0.0699588	0.999199		0.0679456	0.99932		0.104938	0.998639		0.0699588	0.999449		0.0737847	0.992458		0.0737847	0.995856
0.0727023	0.999131		0.0706102	0.99926		0.109053	0.998524		0.0727023	0.999653		0.0766782	0.99284		0.0766782	0.995917
0.0754458	0.99908		0.0732747	0.99922		0.113169	0.998471		0.0754458	0.999753		0.0795718	0.99239		0.0795718	0.995296
0.0781893	0.999181		0.0759392	0.999179		0.117284	0.998366		0.0781893	0.999753		0.0824653	0.991248		0.0824653	0.994478
0.0809328	0.999204		0.0786038	0.999243		0.121399	0.998117		0.0809328	0.999694		0.0853588	0.991345		0.0853588	0.994862
0.0836763	0.999149		0.0812683	0.99936		0.125514	0.997849		0.0836763	0.999603		0.0882523	0.990913		0.0882523	0.994878
0.0864198	0.999042		0.0839329	0.999469		0.12963	0.997629		0.0864198	0.99955		0.0911458	0.990343		0.0911458	0.994394
0.0891632	0.998974		0.0865974	0.999549		0.133745	0.997444		0.0891632	0.999536		0.0940394	0.990329		0.0940394	0.994162
0.0919067	0.998862		0.0892619	0.999555		0.13786	0.997052		0.0919067	0.999525		0.0969329	0.989076		0.0969329	0.993539
0.0946502	0.998539		0.0919265	0.999443		0.141975	0.996715		0.0946502	0.999489		0.0998264	0.986008		0.0998264	0.992814
0.0973937	0.998131		0.094591	0.999206		0.146091	0.996264		0.0973937	0.999436		0.10272	0.981953		0.10272	0.991772
0.100137	0.997917		0.0972555	0.998924		0.150206	0.996098		0.100137	0.999363		0.105613	0.978688		0.105613	0.990936
0.102881	0.997497		0.0999201	0.998638		0.154321	0.995514		0.102881	0.999307		0.108507	0.974083		0.108507	0.989085
0.105624	0.996886		0.102585	0.998597		0.158436	0.995568		0.105624	0.999258		0.1114	0.969279		0.1114	0.986269
0.108368	0.996513		0.105249	0.998508		0.162551	0.995255		0.108368	0.999159		0.114294	0.961831		0.114294	0.983921
0.111111	0.995931		0.107914	0.997996		0.166667	0.995289		0.111111	0.998983		0.117188	0.953038		0.117188	0.981201
0.113855	0.995726		0.110578	0.997232		0.170782	0.995079		0.113855	0.998832		0.120081	0.950176		0.120081	0.980235
0.116598	0.995475		0.113243	0.996889		0.174897	0.994338		0.116598	0.998722		0.122975	0.946678		0.122975	0.980732
0.119342	0.995609		0.115907	0.997063		0.179012	0.993635		0.119342	0.998737		0.125868	0.94444		0.125868	0.979147
0.122085	0.99492		0.118572	0.996958		0.183128	0.992485		0.122085	0.99868		0.128762	0.933131		0.128762	0.975699
0.124829	0.994433		0.121236	0.996843		0.187243	0.992069		0.124829	0.998582		0.131655	0.920141		0.131655	0.972495
0.127572	0.99439		0.123901	0.996716		0.191358	0.991909		0.127572	0.998325		0.134549	0.907226		0.134549	0.969143
0.130316	0.993943		0.126565	0.996696		0.195473	0.990016		0.130316	0.998088		0.137442	0.89325		0.137442	0.959307
0.133059	0.994078		0.12923	0.99631		0.199588	0.989499		0.133059	0.997835		0.140336	0.877146		0.140336	0.946474
0.135802	0.993321		0.131894	0.99536		0.203704	0.990545		0.135802	0.997655		0.143229	0.861123		0.143229	0.931581
0.138546	0.99223		0.134559	0.99424		0.207819	0.9915		0.138546	0.997696		0.146123	0.853229		0.146123	0.922303
0.141289	0.991651		0.137224	0.993097		0.211934	0.991648		0.141289	0.997745		0.149016	0.849582		0.149016	0.919739
0.144033	0.991182		0.139888	0.992767		0.216049	0.990914		0.144033	0.997728		0.15191	0.833178		0.15191	0.915924
0.146776	0.990597		0.142553	0.992379		0.220165	0.990787		0.146776	0.997669		0.154803	0.819696		0.154803	0.906619
0.14952	0.990389		0.145217	0.991206		0.22428	0.989219		0.14952	0.997465		0.157697	0.80753		0.157697	0.906719
0.152263	0.989854		0.147882	0.989867		0.228395	0.987748		0.152263	0.997074		0.16059	0.816271		0.16059	0.914114
0.155007	0.988442		0.150546	0.98882		0.23251	0.986943		0.155007	0.996441		0.163484	0.820533		0.163484	0.91645
0.15775	0.988183		0.153211	0.987459		0.236626	0.986243		0.15775	0.995871		0.166377	0.831168		0.166377	0.916664
0.160494	0.988634		0.155875	0.987438		0.240741	0.986786		0.160494	0.995882		0.169271	0.850731		0.169271	0.912734
0.163237	0.988209		0.15854	0.988538		0.244856	0.987311		0.163237	0.996268		0.172164	0.856589		0.172164	0.902001
0.165981	0.986354		0.161204	0.989631		0.248971	0.986762		0.165981	0.996686		0.175058	0.852186		0.175058	0.893489
0.168724	0.985291		0.163869	0.990184		0.253086	0.985359		0.168724	0.997014		0.177951	0.836564		0.177951	0.895556
0.171468	0.983753		0.166533	0.990448		0.257202	0.984063		0.171468	0.997157		0.180845	0.829166		0.180845	0.891927
0.174211	0.98191		0.169198	0.989999		0.261317	0.982963		0.174211	0.99712		0.183738	0.819289		0.183738	0.885269
0.176955	0.980664		0.171863	0.988476		0.265432	0.982635		0.176955	0.996719		0.186632	0.797712		0.186632	0.874155
0.179698	0.98183		0.174527	0.987606		0.269547	0.98094		0.179698	0.996539		0.189525	0.800857		0.189525	0.875249
0.182442	0.982387		0.177192	0.988424		0.273663	0.978068		0.182442	0.996731		0.192419	0.826435		0.192419	0.893675
0.185185	0.981078		0.179856	0.988887		0.277778	0.977192		0.185185	0.996476		0.195312	0.843767		0.195312	0.902529
0.187929	0.980787		0.182521	0.989196		0.281893	0.978218		0.187929	0.996188		0.198206	0.850003		0.198206	0.902638
0.190672	0.980271		0.185185	0.990008		0.286008	0.977832		0.190672	0.996527		0.2011	0.852105		0.2011	0.898901
0.193416	0.979834		0.18785	0.990828		0.290123	0.975434		0.193416	0.996883		0.203993	0.843933		0.203993	0.889655
0.196159	0.980203		0.190514	0.990657		0.294239	0.972483		0.196159	0.996898		0.206887	0.830088		0.206887	0.883086
0.198903	0.980444		0.193179	0.990144		0.298354	0.967833		0.198903	0.996868		0.20978	0.829156		0.20978	0.885182
0.201646	0.978727		0.195843	0.989553		0.302469	0.961558		0.201646	0.99673		0.212674	0.739996		0.212674	0.878477
0.20439	0.97531		0.198508	0.988842		0.306584	0.957968		0.20439	0.996751		0.215567	0.761145		0.215567	0.86031
0.207133	0.974324		0.201172	0.989006		0.3107	0.957097		0.207133	0.996929		0.218461	0.738379		0.218461	0.844869
0.209877	0.976031		0.203837	0.988911		0.314815	0.956068		0.209877	0.99698		0.221354	0.748027		0.221354	0.849165
0.21262	0.976922		0.206501	0.986799		0.31893	0.950961		0.21262	0.996718		0.224248	0.763903		0.224248	0.852951
0.215364	0.976324		0.209166	0.983133		0.323045	0.944377		0.215364	0.995743		0.227141	0.751699		0.227141	0.724917
0.218107	0.974648		0.211831	0.980433		0.32716	0.93748		0.218107	0.994923		0.230035	0.699986		0.230035	0.721768
0.22085	0.971457		0.214495	0.980702		0.331276	0.930372		0.22085	0.995189		0.232928	0.635945		0.232928	0.641532
0.223594	0.966407		0.21716	0.982007		0.335391	0.920412		0.223594	0.995525		0.235822	0.572614		0.235822	0.617304
0.226337	0.962791		0.219824	0.981951		0.339506	0.905436		0.226337	0.995126		0.238715	0.510702		0.238715	0.652453
0.229081	0.961228		0.222489	0.980222		0.343621	0.893696		0.229081	0.994578		0.241609	0.45501		0.241609	0.658884
0.231824	0.925598		0.225153	0.977366		0.347737	0.884752		0.231824	0.994141		0.244502	0.42678		0.244502	0.652766
0.234568	0.944474		0.227818	0.975397		0.351852	0.770105		0.234568	0.9937		0.247396	0.424531		0.247396	0.642864
0.237311	0.943417		0.230482	0.973726		0.355967	0.772601		0.237311	0.992932		0.250289	0.40968		0.250289	0.631481
0.240055	0.943455		0.233147	0.970881		0.360082	0.765216		0.240055	0.991861		0.253183	0.359194		0.253183	0.616494
0.242798	0.93962		0.235811	0.966047		0.364198	0.741876		0.242798	0.990606		0.256076	0.316464		0.256076	0.585901
0.245542	0.927072		0.238476	0.964383		0.368313	0.683174		0.245542	0.990265		0.25897	0.290755		0.25897	0.5285
0.248285	0.912598		0.24114	0.965543		0.372428	0.624258		0.248285	0.990281		0.261863	0.240026		0.261863	0.461859
0.251029	0.904795		0.243805	0.964546		0.376543	0.581129		0.251029	0.990411		0.264757	0.179885		0.264757	0.40503
0.253772	0.894352		0.246469	0.958463		0.380658	0.54539		0.253772	0.990185		0.26765	0.130963		0.26765	0.347839
0.256516	0.880587		0.249134	0.950895		0.384774	0.510753		0.256516	0.989557		0.270544	0.10893		0.270544	0.276539
0.259259	0.864216		0.251799	0.942316		0.388889	0.475426		0.259259	0.98819		0.273438	0.090397		0.273438	0.206274
0.262003	0.850962		0.254463	0.934643		0.393004	0.437349		0.262003	0.986316		0.276331	0.085297		0.276331	0.193858
0.264746	0.838379		0.257128	0.928308		0.397119	0.365811		0.264746	0.984552		0.279225	0.121544		0.279225	0.205059
0.26749	0.822151		0.259792	0.924191		0.401235	0.314601		0.26749	0.982983		0.282118	0.154798		0.282118	0.223875
0.270233	0.795193		0.262457	0.922883		0.40535	0.279765		0.270233	0.981905		0.285012	0.148039		0.285012	0.254246
0.272977	0.765326		0.265121	0.920123		0.409465	0.225709		0.272977	0.980327		0.287905	0.125025		0.287905	0.224166
0.27572	0.724557		0.267786	0.909375		0.41358	0.202049		0.27572	0.9782		0.290799	0.096899		0.290799	0.162829
0.278464	0.662347		0.27045	0.896743		0.417695	0.160419		0.278464	0.976316		0.293692	0.040429		0.293692	0.126716
0.281207	0.583329		0.273115	0.757377		0.421811	0.089166		0.281207	0.975318		0.296586	0.004223		0.296586	0.082965
0.283951	0.50786		0.275779	0.79373		0.425926	0.109984		0.283951	0.974555		0.299479	0.010668		0.299479	0.032577
0.286694	0.45755		0.278444	0.798533		0.430041	0.122205		0.286694	0.972255		0.302373	0.035463		0.302373	0.000308
0.289438	0.41194		0.281108	0.779908		0.434156	0.121915		0.289438	0.969258		0.305266	0.051822		0.305266	0.003548
0.292181	0.357332		0.283773	0.755825		0.438272	0.158766		0.292181	0.964722		0.30816	0.061003		0.30816	0.025681
0.294925	0.314253		0.286438	0.735208		0.442387	0.153939		0.294925	0.958223		0.311053	0.052847		0.311053	0.01095
0.297668	0.232602		0.289102	0.717984		0.446502	0.12701		0.297668	0.952485		0.313947	0.023023		0.313947	0.003055
0.300412	0.117652		0.291767	0.702922		0.450617	0.137048		0.300412	0.94944		0.31684	0.003641		0.31684	-0.024983
0.303155	0.052545		0.294431	0.67978		0.454733	0.094372		0.303155	0.948453		0.319734	0.014536		0.319734	0.000427
0.305898	0.039361		0.297096	0.65356		0.458848	0.022273		0.305898	0.946866		0.322627	0.029121		0.322627	0.060878
0.308642	0.019896		0.29976	0.647736		0.462963	-0.00892		0.308642	0.945587		0.325521	0.024573		0.325521	0.03773
0.311385	0.005422		0.302425	0.646079		0.467078	0.005608		0.311385	0.943032		0.328414	0.029167		0.328414	-0.01956
0.314129	-0.005433		0.305089	0.613153		0.471193	0.02202		0.314129	0.938543		0.331308	0.041118		0.331308	-0.048287
0.316872	-0.044481		0.307754	0.569155		0.475309	-0.020946		0.316872	0.931234		0.334201	-0.007102		0.334201	-0.069774
0.319616	-0.049701		0.310418	0.558446		0.479424	-0.023077		0.319616	0.922704		0.337095	-0.056866		0.337095	-0.071893
0.322359	0.002009		0.313083	0.551293		0.483539	0.031669		0.322359	0.913634		0.339988	-0.069599		0.339988	-0.020004
0.325103	0.023812		0.315747	0.532243		0.487654	0.032857		0.325103	0.761626		0.342882	-0.003114		0.342882	-0.027267
0.327846	0.010994		0.318412	0.506491		0.49177	-0.017868		0.327846	0.812703		0.345775	0.041008		0.345775	-0.059814
0.33059	0.007316		0.321076	0.487845		0.495885	-0.000533		0.33059	0.832743		0.348669	0.032376		0.348669	-0.05653
0.333333	0.022052		0.323741	0.464904		0.5	-0.011733		0.333333	0.834803		0.351562	0.009357		0.351562	-0.028581
0.336077	0.003618		0.326406	0.437911		0.504115	-0.040767		0.336077	0.822001		0.354456	-0.003878		0.354456	0.019731
0.33882	0.034903		0.32907	0.391504		0.50823	-0.016257		0.33882	0.802459		0.35735	-0.011301		0.35735	0.014645
0.341564	0.049267		0.331735	0.364016		0.512346	-0.000673		0.341564	0.780058		0.360243	-0.034542		0.360243	-0.03444
0.344307	0.052784		0.334399	0.379769		0.516461	-0.001537		0.344307	0.761829		0.363137	-0.046751		0.363137	0.004897
0.347051	0.067592		0.337064	0.365166		0.520576	0.031657		0.347051	0.75592		0.36603	-0.057064		0.36603	0.017376
0.349794	0.042638		0.339728	0.302438		0.524691	0.024249		0.349794	0.762935		0.368924	-0.052566		0.368924	-0.02185
0.352538	0.033755		0.342393	0.25042		0.528807	-0.035399		0.352538	0.768326		0.371817	-0.024444		0.371817	-0.02354
0.355281	0.046896		0.345057	0.23347		0.532922	-0.025784		0.355281	0.758493		0.374711	-0.015446		0.374711	-0.036273
0.358025	0.004144		0.347722	0.213507		0.537037	-0.016133		0.358025	0.737818		0.377604	-0.022543		0.377604	-0.076938
0.360768	-0.005877		0.350386	0.182804		0.541152	-0.029209		0.360768	0.717579		0.380498	-0.023467		0.380498	-0.068828
0.363512	-0.008707		0.353051	0.164792		0.545267	-0.037557		0.363512	0.696721		0.383391	0.006873		0.383391	-0.0182
0.366255	-0.016541		0.355715	0.163845		0.549383	-0.011378		0.366255	0.67971		0.386285	0.022116		0.386285	-0.034016
0.368999	0.020833		0.35838	0.14495		0.553498	-0.010954		0.368999	0.666801		0.389178	0.005011		0.389178	-0.071457
0.371742	0.018282		0.361044	0.147799		0.557613	-0.009282		0.371742	0.655123		0.392072	0.019989		0.392072	-0.056396
0.374486	-0.009393		0.363709	0.166243		0.561728	-0.031656		0.374486	0.64619		0.394965	0.038573		0.394965	0.00495
0.377229	-0.036359		0.366374	0.184854		0.565844	-0.049265		0.377229	0.644427		0.397859	0.05388		0.397859	0.027143
0.379973	-0.036115		0.369038	0.181712		0.569959	0.003449		0.379973	0.633705		0.400752	0.048171		0.400752	0.017509
0.382716	0.040153		0.371703	0.182809		0.574074	0.044015		0.382716	0.60515		0.403646	0.007339		0.403646	0.011706
0.38546	0.038608		0.374367	0.132978		0.578189	0.011269		0.38546	0.573711		0.406539	-0.030826		0.406539	-0.013979
0.388203	0.015894		0.377032	0.071171		0.582305	-0.01205		0.388203	0.542427		0.409433	-0.027174		0.409433	-0.022771
0.390947	0.024718		0.379696	0.05913		0.58642	-0.000797		0.390947	0.528577		0.412326	-0.014139		0.412326	-0.033209
0.39369	0.026995		0.382361	0.075298		0.590535	0.001812		0.39369	0.524686		0.41522	0.003462		0.41522	-0.028389
0.396433	0.010219		0.385025	0.062905		0.59465	0.026287		0.396433	0.522592		0.418113	0.011511		0.418113	-0.002514
0.399177	-0.032764		0.38769	0.040391		0.598765	0.045114		0.399177	0.520584		0.421007	0.004282		0.421007	0.011176
0.40192	-0.031391		0.390354	0.021254		0.602881	0.03838		0.40192	0.51529		0.4239	-0.019347		0.4239	0.031985
0.404664	-0.00216		0.393019	0.01895		0.606996	0.011368		0.404664	0.502829		0.426794	-0.028806		0.426794	0.032069
0.407407	0.019121		0.395683	0.03415		0.611111	-0.020314		0.407407	0.481342		0.429687	-0.008527		0.429687	0.026571
0.410151	0.022232		0.398348	0.076644		0.615226	-0.00184		0.410151	0.449924		0.432581	0.017451		0.432581	0.010977
0.412894	-0.013381		0.401013	0.096355		0.619342	0.044364		0.412894	0.3986		0.435475	0.021228		0.435475	0.035273
0.415638	-0.030905		0.403677	0.044301		0.623457	0.05045		0.415638	0.349523		0.438368	0.025842		0.438368	0.046544
0.418381	0.006963		0.406342	-0.010969		0.627572	0.009386		0.418381	0.324862		0.441262	0.012634		0.441262	0.017772
0.421125	0.024298		0.409006	-0.009759		0.631687	-0.013111		0.421125	0.32112		0.444155	-0.020137		0.444155	0.045074
0.423868	0.022781		0.411671	0.006312		0.635802	-0.015448		0.423868	0.311176		0.447049	-0.047833		0.447049	0.044181
0.426612	0.044686		0.414335	-0.004027		0.639918	0.008799		0.426612	0.28395		0.449942	-0.048409		0.449942	0.019304
0.429355	0.071614		0.417	-0.02195		0.644033	0.006818		0.429355	0.244667		0.452836	-0.017152		0.452836	0.03304
0.432099	0.050793		0.419664	-0.027974		0.648148	-0.028685		0.432099	0.218918		0.455729	-0.005429		0.455729	0.002923
0.434842	0.020656		0.422329	-0.029097		0.652263	-0.038286		0.434842	0.210372		0.458623	-0.006887		0.458623	-0.021374
0.437586	0.020324		0.424993	-0.047693		0.656379	-0.000655		0.437586	0.201444		0.461516	-0.006167		0.461516	-0.006733
0.440329	0.049487		0.427658	-0.038818		0.660494	0.020064		0.440329	0.188415		0.46441	-0.014194		0.46441	-0.004592
0.443073	0.06692		0.430322	0.004611		0.664609	0.003224		0.443073	0.171208		0.467303	0.000767		0.467303	0.005712
0.445816	0.05157		0.432987	0.041524		0.668724	0.024213		0.445816	0.159411		0.470197	-0.001345		0.470197	0.024665
0.44856	0.01482		0.435651	0.009607		0.67284	0.029774		0.44856	0.157162		0.47309	0.026969		0.47309	0.019473
0.451303	-0.001213		0.438316	-0.022445		0.676955	0.010294		0.451303	0.162115		0.475984	0.050489		0.475984	0.024031
0.454047	-0.003141		0.440981	-0.01245		0.68107	-0.008193		0.454047	0.16613		0.478877	0.055565		0.478877	0.042942
0.45679	-0.00342		0.443645	0.011197		0.685185	-0.041534		0.45679	0.142656		0.481771	0.060821		0.481771	0.013198
0.459534	-0.007246		0.44631	0.011734		0.6893	-0.021471		0.459534	0.127564		0.484664	0.03355		0.484664	-0.018642
0.462277	-0.009916		0.448974	0.023038		0.693416	0.015501		0.462277	0.126349		0.487558	0.014111		0.487558	-0.015796
0.465021	-0.007474		0.451639	0.053955		0.697531	0.009146		0.465021	0.129988		0.490451	-0.003445		0.490451	-0.014473
0.467764	0.03799		0.454303	0.06708		0.701646	-0.015526		0.467764	0.120183		0.493345	-0.023517		0.493345	-0.00898
0.470508	0.039359		0.456968	0.056113		0.705761	-0.042497		0.470508	0.110696		0.496238	-0.005956		0.496238	0.022112
0.473251	0.02712		0.459632	0.033631		0.709877	-0.044534		0.473251	0.101436		0.499132	0.034112		0.499132	0.02772
0.475995	0.007907		0.462297	0.005084		0.713992	-0.040735		0.475995	0.090147		0.502025	0.03663		0.502025	0.022941
0.478738	-0.004615		0.464961	-0.023541		0.718107	-0.054026		0.478738	0.068762		0.504919	-0.008181		0.504919	0.03405
0.481481	0.019972		0.467626	-0.032309		0.722222	-0.037009		0.481481	0.048444		0.507812	-0.032326		0.507812	0.033094
0.484225	0.022501		0.47029	-0.010529		0.726337	-0.030102		0.484225	0.026165		0.510706	-0.0125		0.510706	0.022705
0.486968	0.014738		0.472955	0.0214		0.730453	-0.037898		0.486968	0.014756		0.5136	0.017978		0.5136	0.032977
0.489712	0.009045		0.47562	0.022278		0.734568	0.009045		0.489712	0.006619		0.516493	0.030784		0.516493	0.052995
0.492455	-0.02204		0.478284	0.00603		0.738683	-0.02204		0.492455	-0.005472		0.519387	0.033501		0.519387	0.051548
0.495199	-0.020665		0.480949	-0.008059		0.742798	-0.020665		0.495199	-0.011624		0.52228	0.035845		0.52228	0.055685
0.497942	-0.015669		0.483613	-0.01322		0.746914	-0.015669		0.497942	-0.00806		0.525174	0.030503		0.525174	0.066922
0.500686	-1.7e-05		0.486278	-0.029383		0.751029	-1.7e-05		0.500686	-0.00387		0.528067	-0.007937		0.528067	0.069553
0.503429	0.02879		0.488942	-0.018908		0.755144	0.02879		0.503429	0.001879		0.530961	-0.001457		0.530961	0.048265
0.506173	0.01705		0.491607	0.010421		0.759259	0.01705		0.506173	-0.008565		0.533854	0.01794		0.533854	0.026537
0.508916	0.001891		0.494271	0.023589		0.763374	0.001891		0.508916	-0.015064		0.536748	0.031074		0.536748	-0.010117
0.51166	0.009835		0.496936	0.006981		0.76749	0.009835		0.51166	-0.004653		0.539641	0.046652		0.539641	-0.025878
0.514403	0.019419		0.4996	-0.029621		0.771605	0.019419		0.514403	0.002009		0.542535	0.039891		0.542535	-0.017723
0.517147	0.022133		0.502265	-0.027439		0.77572	0.022133		0.517147	0.002638		0.545428	0.010905		0.545428	-0.009669
0.51989	0.033869		0.504929	0.00952		0.779835	0.033869		0.51989	-0.007847		0.548322	0.005547		0.548322	0.020613
0.522634	0.057278		0.507594	0.013831		0.783951	0.057278		0.522634	-0.017464		0.551215	-0.002375		0.551215	0.0378
0.525377	0.041399		0.510258	-0.0076		0.788066	0.041399		0.525377	-0.022126		0.554109	-0.024808		0.554109	0.021613
0.528121	0.009983		0.512923	-0.018079		0.792181	0.009983		0.528121	-0.013593		0.557002	-0.019667		0.557002	-0.01877
0.530864	0.0135		0.515588	-0.033344		0.796296	0.0135		0.530864	-0.019614		0.559896	0.005382		0.559896	-0.039037
0.533608	-0.002926		0.518252	-0.046583		0.800412	-0.002926		0.533608	-0.013104		0.562789	0.024708		0.562789	-0.017295
0.536351	-0.014563		0.520917	-0.031185		0.804527	-0.014563		0.536351	-0.001515		0.565683	0.013333		0.565683	0.004761
0.539095	0.018734		0.523581	-0.018443		0.808642	0.018734		0.539095	-0.001549		0.568576	-0.016039		0.568576	0.005958
0.541838	0.032141		0.526246	-0.035481		0.812757	0.032141		0.541838	-0.007643		0.57147	-0.040661		0.57147	-0.001019
0.544582	0.033012		0.52891	-0.059575		0.816872	0.033012		0.544582	0.004459		0.574363	-0.02664		0.574363	-0.016049
0.547325	0.055241		0.531575	-0.058156		0.820988	0.055241		0.547325	0.01541		0.577257	0.002575		0.577257	-0.02665
0.550069	0.033053		0.534239	-0.058419		0.825103	0.033053		0.550069	0.021954		0.58015	0.022974		0.58015	0.001187
0.552812	-0.033178		0.536904	-0.044524		0.829218	-0.033178		0.552812	0.020722		0.583044	0.006652		0.583044	0.021835
0.555556	-0.062272		0.539568	-0.018844		0.833333	-0.062272		0.555556	0.020073		0.585938	-0.012372		0.585938	0.012038
0.558299	-0.023871		0.542233	-0.003562		0.837449	-0.023871		0.558299	0.020611		0.588831	0.006716		0.588831	0.000641
0.561043	0.014137		0.544897	0.00335		0.841564	0.014137		0.561043	0.011369		0.591725	0.018419		0.591725	-0.004664
0.563786	-0.003217		0.547562	0.029077		0.845679	-0.003217		0.563786	0.015423		0.594618	0.045518		0.594618	0.005266
0.566529	-0.02279		0.550226	0.061517		0.849794	-0.02279		0.566529	0.015746		0.597512	0.066386		0.597512	0.018429
0.569273	-0.025656		0.552891	0.060309		0.853909	-0.025656		0.569273	0.008932		0.600405	0.050906		0.600405	-0.003412
0.572016	0.001257		0.555556	0.037825		0.858025	0.001257		0.572016	0.003084		0.603299	0.022694		0.603299	-0.032862
0.57476	0.037848		0.55822	0.01974		0.86214	0.037848		0.57476	-0.001207		0.606192	0.026918		0.606192	-0.032768
0.577503	0.056844		0.560885	0.003065		0.866255	0.056844		0.577503	-0.00894		0.609086	0.006481		0.609086	-0.005097
0.580247	0.049164		0.563549	-0.026208		0.87037	0.049164		0.580247	-0.025601		0.611979	-0.02967		0.611979	-0.000766
0.58299	0.024105		0.566214	-0.03702		0.874486	0.024105		0.58299	-0.052362		0.614873	-0.018715		0.614873	-0.000791
0.585734	-0.006705		0.568878	-0.008882		0.878601	-0.006705		0.585734	-0.072842		0.617766	0.002818		0.617766	0.015556
0.588477	0.000493		0.571543	0.003603		0.882716	0.000493		0.588477	-0.075701		0.62066	0.002649		0.62066	0.021578
0.591221	0.02152		0.574207	-0.001798		0.886831	0.02152		0.591221	-0.052208		0.623553	-0.002936		0.623553	0.001055
0.593964	-0.020862		0.576872	-0.009355		0.890947	-0.020862		0.593964	-0.016344		0.626447	-0.016072		0.626447	0.003149
0.596708	-0.030765		0.579536	-0.006173		0.895062	-0.030765		0.596708	0.004866		0.62934	-0.014534		0.62934	0.036475
0.599451	-0.005229		0.582201	0.003017		0.899177	-0.005229		0.599451	0.002354		0.632234	0.01142		0.632234	0.033837
0.602195	0.016188		0.584865	-0.016103		0.903292	0.016188		0.602195	-0.005075		0.635127	0.031763		0.635127	0.000732
0.604938	0.025536		0.58753	-0.035232		0.907407	0.025536		0.604938	-0.017199		0.638021	0.033862		0.638021	0.008148
0.607682	0.029871		0.590195	-0.011836		0.911523	0.029871		0.607682	-0.014041		0.640914	0.028589		0.640914	0.02722
0.610425	0.046468		0.592859	0.023514		0.915638	0.046468		0.610425	0.007626		0.643808	0.014609		0.643808	0.011327
0.613169	0.052559		0.595524	0.039774		0.919753	0.052559		0.613169	0.016992		0.646701	0.000702		0.646701	-0.009712
0.615912	0.042339		0.598188	0.046808		0.923868	0.042339		0.615912	0.015389		0.649595	0.006533		0.649595	0.004087
0.618656	0.050545		0.600853	0.032358		0.927984	0.050545		0.618656	0.006726		0.652488	0.012202		0.652488	0.039721
0.621399	0.036888		0.603517	0.003141		0.932099	0.036888		0.621399	-0.00819		0.655382	0.019466		0.655382	0.040857
0.624143	0.014026		0.606182	-0.002091		0.936214	0.014026		0.624143	-0.024996		0.658275	-0.013074		0.658275	0.017923
0.626886	0.017707		0.608846	0.012575		0.940329	0.017707		0.626886	-0.032553		0.661169	-0.031231		0.661169	-0.004762
0.62963	0.005805		0.611511	0.002636		0.944444	0.005805		0.62963	-0.025442		0.664062	-0.008567		0.664062	-0.012583
0.632373	-0.010915		0.614175	-0.007263		0.94856	-0.010915		0.632373	-0.021621		0.666956	0.013574		0.666956	-0.010688
0.635117	-0.014306		0.61684	-0.009928		0.952675	-0.014306		0.635117	-0.028972		0.66985	0.027398		0.66985	-0.023424
0.63786	-0.001912		0.619504	-0.016249		0.95679	-0.001912		0.63786	-0.023639		0.672743	0.029133		0.672743	-0.048543
0.640604	0.008282		0.622169	-0.017277		0.960905	0.008282		0.640604	-0.014587		0.675637	0.010761		0.675637	-0.039557
0.643347	0.011615		0.624833	-0.001465		0.965021	0.011615		0.643347	-0.009222		0.67853	-0.039564		0.67853	-0.025089
0.646091	0.003468		0.627498	0.015904		0.969136	0.003468		0.646091	0.001212		0.681424	-0.046418		0.681424	-0.007418
0.648834	0.003497		0.630163	0.048802		0.973251	0.003497		0.648834	0.012407		0.684317	-0.024523		0.684317	0.017746
0.651578	0.012263		0.632827	0.067569		0.977366	0.012263		0.651578	0.015512		0.687211	-0.017896		0.687211	0.02942
0.654321	-0.013882		0.635492	0.044747		0.981481	-0.013882		0.654321	0.014686		0.690104	0.007479		0.690104	0.02067
0.657064	-0.022931		0.638156	0.002138		0.985597	-0.022931		0.657064	0.016073		0.692998	0.015012		0.692998	0.026099
0.659808	-0.014478		0.640821	-0.023915		0.989712	-0.014478		0.659808	0.017005		0.695891	0.003097		0.695891	0.033628
0.662551	-0.008756		0.643485	-0.02268		0.993827	-0.008756		0.662551	0.016814		0.698785	0.003024		0.698785	-0.005213
0.665295	-0.012373		0.64615	-0.002123		0.997942	-0.012373		0.665295	0.016695		0.701678	0.001803		0.701678	-0.033239
0.668038	-0.014038		0.648814	0.007555		1.00206	-0.014038		0.668038	0.011948		0.704572	0.006142		0.704572	-0.012472
0.670782	-0.009073		0.651479	-0.009535		1.00617	-0.009073		0.670782	0.009885		0.707465	0.010622		0.707465	0.014099
0.673525	-0.006993		0.654143	-0.027771		1.01029	-0.006993		0.673525	0.014493		0.710359	0.00527		0.710359	0.008762
0.676269	-0.008421		0.656808	-0.031115		1.0144	-0.008421		0.676269	0.010326		0.713252	0.004473		0.713252	0.011185
0.679012	-0.017467		0.659472	-0.01667		1.01852	-0.017467		0.679012	0.002606		0.716146	0.003597		0.716146	0.026288
0.681756	-0.02263		0.662137	-0.003391		1.02263	-0.02263		0.681756	-0.001243		0.719039	-0.00726		0.719039	0.011737
0.684499	-0.012591		0.664801	-0.00092		1.02675	-0.012591		0.684499	-0.000653		0.721933	-0.027839		0.721933	-0.013723
0.687243	-0.004478		0.667466	-0.004486		1.03086	-0.004478		0.687243	-0.010454		0.724826	-0.024871		0.724826	-0.024576
0.689986	-0.002363		0.670131	-0.008488		1.03498	-0.002363		0.689986	-0.016113		0.72772	-0.001871		0.72772	-0.027902
0.69273	-0.00169		0.672795	-0.016056		1.03909	-0.00169		0.69273	-0.018466		0.730613	0.018395		0.730613	-0.003483
0.695473	-0.000663		0.67546	-0.013242		1.04321	-0.000663		0.695473	-0.010491		0.733507	0.01906		0.733507	0.006883
0.698217	-0.007492		0.678124	0.008166		1.04733	-0.007492		0.698217	0.001206					#DIV/0!	0
			0.680789	0.015821					0.70096	0.014307
			0.683453	0.01016					0.703704	0.020026
			0.686118	-0.009528					0.706447	0.02305
			0.688782	-0.022059					0.709191	0.027468
			0.691447	-0.017889					0.711934	0.027594
			0.694111	0.003445					0.714678	0.018595
			0.696776	0.017222					0.717421	0.010746
			0.69944	0.016449					0.720165	0.003763
			0.702105	0.005049					0.722908	0.000205
			0.70477	0.001768					0.725652	0.003443
			0.707434	0.005724					0.728395	0.01157
			0.710099	0.012767					0.731139	0.019241
			0.712763	0.013404					0.733882	0.019632
									0.736626	0.010199

## Sheet: HOLE
Cx36Nano-WT (PLN state, 6PLN)				Cx36 (5PLN1FN)				Cx36 (4PLN2FN)				Cx36 (3PLN3FN)				Cx36 (2PLN4FN)				Cx36 (1PLN5FN)				Cx36LMNG-BRIL (FN state, 6FN)				Cx43 (PDB 7F94)				Cx46 (PDB 7JKC)				Cx50 (PDB 7JJP)
radius	pore axis			radius	pore axis			radius	pore axis			radius	pore axis			radius	pore axis			radius	pore axis			radius	pore axis			radius	pore axis			radius	pore axis			radius	pore axis
19.9061	74.464			17.9737	-72.5841			17.8906	-79.3778			17.9372	-79.0335			17.9317	-80.1644			17.9337	-84.6658			19.0715	-67.5096			19.9721	72.7568			19.9994	83.2506			19.9683	82.0008
19.8309	74.3388			17.8979	-72.4591			17.82	-79.2443			17.8601	-78.8945			17.8596	-80.0285			17.8686	-84.5289			19.034	-67.3845			19.8789	72.6318			19.967	83.1256			19.9046	81.8758
19.7545	74.2136			17.8226	-72.3341			17.7498	-79.1109			17.7833	-78.7555			17.7875	-79.8927			17.8034	-84.392			18.9972	-67.2594			19.786	72.5068			19.9353	83.0006			19.8414	81.7508
19.67	74.0886			17.7478	-72.2091			17.6782	-78.9819			17.7058	-78.6137			17.7168	-79.7564			17.7409	-84.255			18.9611	-67.1344			19.6934	72.3818			19.9044	82.8756			19.7788	81.6258
19.5858	73.9635			17.6735	-72.0841			17.6071	-78.853			17.6291	-78.4719			17.6469	-79.62			17.6781	-84.118			18.9258	-67.0094			19.6011	72.2568			19.8741	82.7506			19.7167	81.5008
19.5022	73.8377			17.5998	-71.9591			17.5417	-78.7145			17.5536	-78.3299			17.5771	-79.4838			17.6165	-83.9809			18.8912	-66.8844			19.5092	72.1318			19.8444	82.6256			19.6552	81.3758
19.4191	73.712			17.5266	-71.8341			17.4764	-78.576			17.4785	-78.188			17.508	-79.3475			17.5548	-83.8438			18.8574	-66.7594			19.4176	72.0068			19.8155	82.5006			19.5943	81.2508
19.3364	73.5855			17.4539	-71.7091			17.4088	-78.4431			17.4036	-78.0455			17.4408	-79.2117			17.495	-83.7068			18.8242	-66.6344			19.3263	71.8818			19.7872	82.3756			19.5339	81.1258
19.254	73.459			17.3817	-71.5841			17.3414	-78.3101			17.3294	-77.903			17.3741	-79.0758			17.4353	-83.5697			18.7918	-66.5094			19.2354	71.7568			19.7596	82.2506			19.4741	81.0008
19.1718	73.334			17.3101	-71.4591			17.2763	-78.1803			17.2558	-77.7615			17.3067	-78.9394			17.3767	-83.4326			18.7601	-66.3844			19.1449	71.6318			19.7328	82.1256			19.4148	80.8758
19.09	73.209			17.2391	-71.3341			17.212	-78.0505			17.183	-77.62			17.2398	-78.803			17.3177	-83.2955			18.7292	-66.2594			19.0547	71.5068			19.7066	82.0006			19.3561	80.7508
19.0091	73.084			17.1686	-71.2091			17.1482	-77.9156			17.1128	-77.4783			17.1752	-78.6671			17.2578	-83.1605			18.699	-66.1344			18.9649	71.3818			19.681	81.8756			19.298	80.6258
18.9286	72.959			17.0986	-71.0841			17.085	-77.7808			17.0434	-77.3367			17.1113	-78.5312			17.1974	-83.0256			18.6696	-66.0094			18.8754	71.2568			19.6559	81.7506			19.2405	80.5008
18.8481	72.834			17.0293	-70.9591			17.0188	-77.6459			16.9732	-77.194			17.047	-78.3946			17.1274	-82.8953			18.641	-65.8844			18.7864	71.1318			19.6319	81.6256			19.1836	80.3758
18.7681	72.709			16.9605	-70.8341			16.9511	-77.5111			16.9039	-77.0513			16.9835	-78.2581			17.0575	-82.7651			18.613	-65.7594			18.6977	71.0068			19.6085	81.5006			19.1273	80.2508
18.689	72.584			16.8922	-70.7091			16.8662	-77.3683			16.8361	-76.9094			16.9103	-78.1298			16.9856	-82.6364			18.5858	-65.6344			18.6093	70.8818			19.5858	81.3756			19.0716	80.1258
18.6103	72.459			16.8245	-70.5841			16.7806	-77.2254			16.7685	-76.7674			16.834	-78.0015			16.9143	-82.5076			18.5594	-65.5094			18.5214	70.7568			19.5638	81.2506			19.0165	80.0008
18.5318	72.3331			16.7261	-70.4591			16.6662	-77.0704			16.7016	-76.628			16.7582	-77.8734			16.8441	-82.3791			18.5336	-65.3844			18.4339	70.6318			19.5426	81.1256			18.962	79.8758
18.4537	72.2072			16.623	-70.334			16.5524	-76.9153			16.6339	-76.4886			16.683	-77.7452			16.7745	-82.2507			18.5078	-65.2594			18.3467	70.5068			19.522	81.0006			18.9081	79.7508
18.3762	72.0821			16.5202	-70.209			16.4849	-76.6345			16.5559	-76.358			16.6084	-77.6168			16.7053	-82.1225			18.4809	-65.1344			18.26	70.3818			19.5026	80.8756			18.8549	79.6258
18.2992	71.957			16.4176	-70.084			16.4178	-76.3536			16.4776	-76.2275			16.5339	-77.4884			16.6356	-81.9943			18.4548	-65.0094			18.1737	70.2568			19.4822	80.7506			18.8022	79.5008
18.2227	71.8317			16.3153	-69.959			16.3305	-76.2083			16.4011	-76.0975			16.46	-77.36			16.5685	-81.8655			18.4293	-64.8844			18.0878	70.1318			19.4638	80.6256			18.7502	79.3758
18.1466	71.7064			16.2133	-69.834			16.2424	-76.063			16.3251	-75.9676			16.3866	-77.2316			16.5002	-81.7367			18.4047	-64.7594			18.0023	70.0068			19.4461	80.5006			18.6988	79.2508
18.0713	71.5814			16.1116	-69.709			16.155	-75.9172			16.2449	-75.823			16.3147	-77.1034			16.4344	-81.6084			18.3807	-64.6344			17.9172	69.8818			19.4292	80.3756			18.6481	79.1258
17.9964	71.4564			16.0101	-69.584			16.0685	-75.7715			16.1655	-75.6784			16.2434	-76.9753			16.3676	-81.4802			18.3575	-64.5094			17.8326	69.7568			19.4129	80.2506			18.598	79.0008
17.9218	71.3313			15.909	-69.459			15.9828	-75.6239			16.0786	-75.5421			16.1729	-76.8472			16.3025	-81.3515			18.3351	-64.3844			17.7484	69.6318			19.3974	80.1256			18.5486	78.8758
17.8478	71.2061			15.8082	-69.334			15.8979	-75.4763			15.9921	-75.4057			16.103	-76.719			16.2366	-81.2228			18.3134	-64.2594			17.6646	69.5068			19.3826	80.0006			18.4997	78.7508
17.7743	71.0811			15.7078	-69.209			15.8094	-75.3425			15.9036	-75.2727			16.0283	-76.587			16.1736	-81.0942			18.2924	-64.1344			17.5813	69.3818			19.3698	79.8756			18.4516	78.6258
17.7012	70.9561			15.6076	-69.084			15.7206	-75.2086			15.8153	-75.1396			15.9537	-76.4549			16.1108	-80.9655			18.2721	-64.0094			17.4983	69.2568			19.3551	79.7506			18.4042	78.5008
17.629	70.8309			15.5077	-68.959			15.6308	-75.0766			15.7282	-75.0055			15.8768	-76.3187			16.0483	-80.8372			18.2527	-63.8844			17.4158	69.1318			19.334	79.6256			18.3574	78.3758
17.5572	70.7056			15.4082	-68.834			15.5416	-74.9447			15.641	-74.8714			15.8006	-76.1825			15.9859	-80.7089			18.2341	-63.7594			17.3335	69.0068			19.3024	79.5006			18.3113	78.2508
17.4856	70.5806			15.3091	-68.709			15.4543	-74.8131			15.5542	-74.7377			15.7272	-76.0447			15.9219	-80.5796			18.2161	-63.6344			17.252	68.8818			19.2715	79.3756			18.2658	78.1258
17.4146	70.4556			15.2102	-68.584			15.3658	-74.6816			15.4677	-74.604			15.654	-75.9069			15.8587	-80.4504			18.199	-63.5094			17.171	68.7568			19.2413	79.2506			18.2211	78.0008
17.3148	70.3305			15.1118	-68.459			15.2791	-74.5499			15.3841	-74.4706			15.5805	-75.7707			15.7851	-80.3163			18.1826	-63.3844			17.0905	68.6318			19.2118	79.1256			18.177	77.8758
17.2121	70.2053			15.0137	-68.334			15.1927	-74.4182			15.3008	-74.3372			15.5073	-75.6345			15.7118	-80.1823			18.167	-63.2594			17.0105	68.5068			19.183	79.0006			18.1336	77.7508
17.1081	70.0803			14.9159	-68.209			15.0987	-74.2819			15.2176	-74.2043			15.4361	-75.4961			15.6387	-80.0489			18.1522	-63.1344			16.931	68.3818			19.155	78.8756			18.0909	77.6258
17.0044	69.9553			14.8185	-68.084			15.0038	-74.1455			15.1331	-74.0714			15.3642	-75.3576			15.5664	-79.9155			18.1381	-63.0094			16.852	68.2568			19.1276	78.7506			18.049	77.5008
16.901	69.8303			14.7215	-67.959			14.9034	-74.0057			15.052	-73.9378			15.2951	-75.2219			15.4952	-79.7819			18.1248	-62.8844			16.7735	68.1318			19.101	78.6256			18.0077	77.3758
16.7978	69.7053			14.6249	-67.834			14.8035	-73.8658			14.97	-73.8042			15.2267	-75.0862			15.424	-79.6482			18.1123	-62.7594			16.6955	68.0068			19.0751	78.5006			17.9671	77.2508
16.6948	69.5803			14.5286	-67.709			14.7049	-73.7237			14.8889	-73.6707			15.1583	-74.9492			15.3547	-79.5137			18.1005	-62.6344			16.618	67.8818			19.0499	78.3756			17.9273	77.1258
16.5921	69.4553			14.4328	-67.584			14.607	-73.5815			14.8086	-73.5371			15.0904	-74.8123			15.2855	-79.3792			18.0895	-62.5094			16.5411	67.7568			19.0254	78.2506			17.8881	77.0008
16.4898	69.3303			14.3374	-67.459			14.5036	-73.4381			14.7289	-73.4034			15.0236	-74.6752			15.2176	-79.2452			18.0793	-62.3844			16.4647	67.6318			19.0018	78.1256			17.8497	76.8758
16.3876	69.2053			14.2423	-67.334			14.4003	-73.2947			14.6494	-73.2697			14.9565	-74.5381			15.1505	-79.1111			18.0699	-62.2594			16.3888	67.5068			18.9784	78.0006			17.8121	76.7508
16.2858	69.0803			14.1478	-67.209			14.3123	-73.1546			14.5715	-73.137			14.8926	-74.4017			15.0838	-78.9773			18.0611	-62.1344			16.3135	67.3818			18.9562	77.8756			17.7751	76.6258
16.1843	68.9553			14.0535	-67.084			14.2177	-73.0145			14.4937	-73.0042			14.8285	-74.2654			15.018	-78.8435			18.0531	-62.0094			16.2387	67.2568			18.9346	77.7506			17.7389	76.5008
16.0831	68.8303			13.9598	-66.959			14.1238	-72.8732			14.417	-72.8705			14.7648	-74.1289			14.9526	-78.71			18.046	-61.8844			16.1645	67.1318			18.9138	77.6256			17.7034	76.3758
15.9822	68.7053			13.8665	-66.834			14.0307	-72.7319			14.341	-72.7368			14.702	-73.9923			14.8881	-78.5765			18.0398	-61.7594			16.0909	67.0068			18.8938	77.5006			17.6687	76.2508
15.8815	68.5803			13.7736	-66.709			13.9366	-72.5916			14.2665	-72.6031			14.6402	-73.8512			14.8237	-78.4417			18.0343	-61.6344			16.0178	66.8818			18.8745	77.3756			17.6347	76.1258
15.7812	68.4553			13.6812	-66.584			13.8428	-72.4514			14.1909	-72.4694			14.5787	-73.7101			14.7589	-78.3068			18.0295	-61.5094			15.9452	66.7568			18.8559	77.2506			17.6015	76.0008
15.6811	68.3303			13.5893	-66.459			13.7482	-72.3115			14.1174	-72.3359			14.5203	-73.5764			14.6996	-78.1734			18.0256	-61.3844			15.8731	66.6318			18.8383	77.1255			17.569	75.8758
15.5814	68.2053			13.4979	-66.334			13.6542	-72.1717			14.0436	-72.2025			14.4626	-73.4427			14.64	-78.0401			18.0224	-61.2594			15.8014	66.5068			18.8209	77.0005			17.5373	75.7508
15.4821	68.0803			13.4069	-66.209			13.5653	-72.0308			13.9717	-72.0691			14.4047	-73.3037			14.5787	-77.9072			18.0201	-61.1344			15.7307	66.3818			18.8046	76.8755			17.5063	75.6258
15.3832	67.9553			13.3164	-66.084			13.4771	-71.89			13.9001	-71.9356			14.3473	-73.1649			14.5183	-77.7743			18.0185	-61.0094			15.6607	66.2568			18.789	76.7505			17.4761	75.5008
15.2846	67.8303			13.2265	-65.959			13.3888	-71.7471			13.8296	-71.8023			14.2912	-73.0285			14.4617	-77.6391			18.0177	-60.8844			15.5912	66.1318			18.7742	76.6255			17.4467	75.3758
15.1863	67.7053			13.137	-65.834			13.301	-71.6042			13.7599	-71.6689			14.2361	-72.8922			14.4045	-77.504			18.0177	-60.7594			15.5223	66.0068			18.7601	76.5005			17.418	75.2508
15.0883	67.5803			13.0481	-65.709			13.2132	-71.4634			13.6903	-71.5354			14.1825	-72.7568			14.3483	-77.3709			18.0185	-60.6344			15.4542	65.8818			18.7471	76.3755			17.3902	75.1258
14.9907	67.4553			12.9597	-65.584			13.1258	-71.3226			13.6214	-71.4018			14.1294	-72.6214			14.2915	-77.2378			18.02	-60.5094			15.3866	65.7568			18.7341	76.2505			17.3631	75.0008
14.8935	67.3303			12.8718	-65.459			13.0391	-71.1832			13.5543	-71.2685			14.0781	-72.4828			14.2376	-77.1033			18.0223	-60.3844			15.3198	65.6318			18.7223	76.1255			17.3368	74.8758
14.7967	67.2053			12.7845	-65.334			12.9532	-71.0439			13.4881	-71.1352			14.0274	-72.3441			14.1843	-76.9689			18.0253	-60.2594			15.2536	65.5068			18.6962	76.0005			17.3113	74.7508
14.7003	67.0803			12.6977	-65.209			12.8693	-70.9017			13.4221	-71.0024			13.9776	-72.2072			14.1315	-76.835			18.0292	-60.1344			15.1881	65.3818			18.6564	75.8755			17.2865	74.6258
14.6043	66.9553			12.6116	-65.084			12.7864	-70.7595			13.3555	-70.8695			13.9288	-72.0703			14.079	-76.7011			18.034	-60.0094			15.1232	65.2568			18.6172	75.7505			17.2626	74.5008
14.5086	66.8303			12.5259	-64.959			12.7039	-70.6182			13.2933	-70.7356			13.881	-71.9339			14.0286	-76.5674			18.0394	-59.8844			15.059	65.1318			18.5787	75.6255			17.2395	74.3758
14.4134	66.7053			12.4409	-64.834			12.6224	-70.477			13.2309	-70.6016			13.8339	-71.7976			13.9785	-76.4337			18.0457	-59.7594			14.9955	65.0068			18.541	75.5005			17.2171	74.2508
14.3185	66.5803			12.3565	-64.709			12.5412	-70.3367			13.1689	-70.4683			13.7891	-71.6609			13.929	-76.3002			18.0526	-59.6344			14.9327	64.8818			18.5039	75.3755			17.1956	74.1258
14.2241	66.4553			12.2727	-64.584			12.4608	-70.1964			13.1078	-70.3349			13.7441	-71.5242			13.8804	-76.1667			18.0603	-59.5094			14.8707	64.7568			18.4676	75.2505			17.1748	74.0008
14.1301	66.3303			12.1895	-64.459			12.3818	-70.0556			13.0475	-70.2015			13.7003	-71.3876			13.8335	-76.0328			18.0689	-59.3844			14.8092	64.6318			18.4319	75.1255			17.1548	73.8758
14.0366	66.2053			12.107	-64.334			12.3037	-69.9147			12.9882	-70.068			13.6577	-71.251			13.7876	-75.899			18.0784	-59.2594			14.7484	64.5068			18.397	75.0005			17.1357	73.7508
13.9435	66.0803			12.0251	-64.209			12.2272	-69.773			12.9299	-69.9347			13.6162	-71.1139			13.7422	-75.7649			18.0885	-59.1344			14.6886	64.3818			18.3628	74.8755			17.1174	73.6258
13.8508	65.9553			11.9439	-64.084			12.1517	-69.6312			12.8725	-69.8013			13.5759	-70.9768			13.6979	-75.6308			18.0995	-59.0094			14.6293	64.2568			18.3293	74.7505			17.0999	73.5008
13.7586	65.8303			11.8633	-63.959			12.0764	-69.4901			12.817	-69.6682			13.5374	-70.8389			13.654	-75.4979			18.1114	-58.8844			14.5709	64.1318			18.2965	74.6255			17.0833	73.3758
13.6668	65.7053			11.7834	-63.834			12.002	-69.349			12.7623	-69.535			13.4997	-70.701			13.6111	-75.365			18.1236	-58.7594			14.5132	64.0068			18.2645	74.5005			17.0674	73.2508
13.5755	65.5803			11.7042	-63.709			11.9295	-69.2083			12.7071	-69.4016			13.463	-70.5649			13.572	-75.2294			18.1192	-58.6344			14.4563	63.8818			18.2332	74.3755			17.0524	73.1258
13.4848	65.4553			11.6257	-63.584			11.858	-69.0675			12.6528	-69.2681			13.4274	-70.4287			13.5328	-75.0938			18.1101	-58.5094			14.4002	63.7568			18.2027	74.2505			17.0382	73.0008
13.3945	65.3303			11.5477	-63.459			11.7868	-68.9271			12.6017	-69.1346			13.3926	-70.2909			13.4941	-74.9601			18.1018	-58.3844			14.3448	63.6318			18.1728	74.1255			17.0249	72.8758
13.3047	65.2053			11.4704	-63.334			11.7166	-68.7866			12.5505	-69.001			13.359	-70.153			13.4565	-74.8264			18.0941	-58.2594			14.2902	63.5068			18.1438	74.0005			17.0123	72.7508
13.2154	65.0803			11.3878	-63.209			11.6484	-68.6457			12.5007	-68.8678			13.3256	-70.0089			13.4185	-74.6933			18.0873	-58.1344			14.2365	63.3818			18.1154	73.8755			17.0006	72.6258
13.1266	64.9553			11.2869	-63.084			11.5806	-68.5048			12.4519	-68.7345			13.2935	-69.8648			13.3812	-74.5602			18.0812	-58.0094			14.1835	63.2568			18.0879	73.7505			16.9897	72.5008
13.038	64.8303			11.1866	-62.959			11.5146	-68.3631			12.404	-68.6012			13.2616	-69.7061			13.348	-74.4257			18.0759	-57.8844			14.1313	63.1318			18.0611	73.6255			16.9797	72.3758
12.9499	64.7053			11.0863	-62.834			11.4498	-68.2213			12.3567	-68.4679			13.2312	-69.5475			13.3159	-74.2911			18.0714	-57.7594			14.08	63.0068			18.035	73.5005			16.9704	72.2508
12.8623	64.5803			10.9867	-62.709			11.3859	-68.0802			12.3113	-68.3346			13.2026	-69.3916			13.2835	-74.1572			18.0677	-57.6344			14.0295	62.8818			18.0096	73.3755			16.9621	72.1258
12.7753	64.4553			10.8875	-62.584			11.3226	-67.9391			12.2659	-68.2014			13.1756	-69.2358			13.2522	-74.0232			18.0648	-57.5094			13.9797	62.7568			17.9839	73.2505			16.9545	72.0008
12.6892	64.3303			10.7888	-62.459			11.2621	-67.799			12.2223	-68.0682			13.1504	-69.077			13.2203	-73.8906			18.063	-57.3844			13.9307	62.6318			17.9562	73.1254			16.9478	71.8758
12.6034	64.2052			10.6906	-62.334			11.2014	-67.6588			12.1797	-67.935			13.1266	-68.9183			13.1896	-73.758			18.0614	-57.2594			13.8826	62.5068			17.8777	73.0004			16.9419	71.7508
12.5189	64.0802			10.5928	-62.209			11.1425	-67.5175			12.1392	-67.8013			13.1005	-68.7755			13.163	-73.6227			18.0609	-57.1344			13.8355	62.3818			17.7979	72.8754			16.9369	71.6258
12.4337	63.9552			10.4955	-62.084			11.0846	-67.3762			12.0982	-67.6677			13.0751	-68.6329			13.1376	-73.4874			18.0612	-57.0094			13.7889	62.2568			17.7186	72.7504			16.9327	71.5008
12.35	63.8302			10.3988	-61.959			11.0281	-67.2356			12.0594	-67.5344			13.0453	-68.4996			13.1122	-73.3534			17.996	-56.8833			13.7435	62.1318			17.6397	72.6254			16.9294	71.3758
12.2669	63.7052			10.3025	-61.834			10.9726	-67.0949			12.0216	-67.4012			13.0165	-68.3663			13.0879	-73.2194			17.9283	-56.7572			13.699	62.0068			17.5614	72.5004			16.9268	71.2508
12.1845	63.5802			10.2068	-61.709			10.9189	-66.954			11.9846	-67.2677			12.991	-68.2312			13.064	-73.0861			17.8487	-56.6322			13.6554	61.8818			17.4835	72.3754			16.8712	71.1257
12.1027	63.4552			10.1116	-61.584			10.8664	-66.8131			11.9487	-67.1342			12.9662	-68.0961			13.0413	-72.9528			17.7693	-56.5072			13.6127	61.7568			17.4061	72.2504			16.8035	71.0006
12.0214	63.3302			10.0169	-61.459			10.8152	-66.6715			11.9151	-67.0015			12.9423	-67.9615			13.0101	-72.8119			17.6906	-56.3822			13.5712	61.6318			17.3293	72.1254			16.7331	70.8756
11.9408	63.2051			9.92283	-61.334			10.7643	-66.5299			11.8811	-66.8689			12.9196	-67.8269			12.9787	-72.6709			17.6121	-56.2571			13.5299	61.5068			17.2529	72.0004			16.6633	70.7506
11.8607	63.0801			9.82932	-61.209			10.7169	-66.3897			11.8505	-66.7349			12.888	-67.6863			12.9487	-72.5307			17.5345	-56.1321			13.49	61.3818			17.1771	71.8754			16.594	70.6256
11.7812	62.9551			9.73639	-61.084			10.6701	-66.2494			11.8189	-66.6011			12.8556	-67.5457			12.9197	-72.3905			17.4572	-56.0071			13.451	61.2568			17.1018	71.7504			16.5254	70.5006
11.7028	62.8301			9.64407	-60.959			10.6246	-66.1078			11.789	-66.4676			12.8247	-67.4043			12.884	-72.2517			17.3805	-55.8821			13.4129	61.1318			17.027	71.6254			16.4573	70.3756
11.625	62.7051			9.55237	-60.834			10.5794	-65.9661			11.7604	-66.3341			12.7946	-67.263			12.8489	-72.1128			17.3042	-55.7571			13.3757	61.0068			16.9528	71.5004			16.3899	70.2506
11.546	62.5793			9.4613	-60.709			10.5374	-65.8257			11.7339	-66.201			12.76	-67.1265			12.8091	-71.9755			17.2284	-55.6321			13.3395	60.8818			16.8791	71.3754			16.3231	70.1256
11.4663	62.4535			9.37089	-60.584			10.4966	-65.6853			11.7087	-66.0679			12.7261	-66.9901			12.7704	-71.8381			17.1531	-55.507			13.3041	60.7568			16.806	71.2504			16.2569	70.0006
11.3773	62.327			9.28109	-60.459			10.4565	-65.5447			11.6849	-65.9348			12.6931	-66.8533			12.7338	-71.6957			17.0784	-55.3817			13.2697	60.6318			16.7334	71.1254			16.1913	69.8756
11.2876	62.2005			9.19191	-60.334			10.4178	-65.404			11.6607	-65.8016			12.6612	-66.7165			12.6985	-71.5532			17.0043	-55.2563			13.2363	60.5068			16.6614	71.0004			16.1263	69.7506
11.1883	62.0753			9.10351	-60.209			10.3768	-65.2627			11.64	-65.6683			12.6316	-66.5789			12.6641	-71.4136			16.9306	-55.1312			13.204	60.3818			16.59	70.8754			16.062	69.6256
11.0894	61.9502			9.01582	-60.084			10.3372	-65.1213			11.619	-65.5349			12.6018	-66.4412			12.631	-71.274			16.8575	-55.0061			13.1721	60.2568			16.5191	70.7504			15.9983	69.5006
10.9898	61.8251			8.92886	-59.959			10.2956	-64.9811			11.5997	-65.4017			12.5737	-66.3042			12.6002	-71.1347			16.7849	-54.8811			13.1411	60.1317			16.4489	70.6254			15.9353	69.3756
10.8907	61.7			8.84265	-59.834			10.253	-64.8408			11.5813	-65.2685			12.5464	-66.1673			12.5706	-70.9954			16.7129	-54.7561			13.1075	60.0066			16.3792	70.5004			15.873	69.2506
10.7919	61.575			8.7572	-59.709			10.2142	-64.6981			11.5615	-65.1335			12.5198	-66.0299			12.5426	-70.8557			16.6415	-54.6308			13.055	59.8812			16.3101	70.3754			15.8114	69.1256
10.6936	61.45			8.67253	-59.584			10.1739	-64.5555			11.5426	-64.9985			12.4941	-65.8925			12.5155	-70.716			16.5706	-54.5055			13.0033	59.7558			16.2417	70.2504			15.7504	69.0006
10.596	61.325			8.58867	-59.459			10.1367	-64.4134			11.5253	-64.8636			12.4723	-65.7555			12.4888	-70.5761			16.5	-54.3804			12.9479	59.6308			16.1738	70.1254			15.6901	68.8756
10.4988	61.2			8.50564	-59.334			10.1011	-64.2713			11.5093	-64.7287			12.4518	-65.6185			12.4634	-70.4362			16.43	-54.2554			12.8934	59.5058			16.1066	70.0004			15.6306	68.7506
10.4021	61.0746			8.42345	-59.209			10.0687	-64.131			11.4737	-64.5973			12.4314	-65.4819			12.4393	-70.2972			16.3609	-54.1304			12.8397	59.3808			16.04	69.8754			15.5717	68.6256
10.3059	60.9492			8.34212	-59.084			10.0375	-63.9906			11.4346	-64.4658			12.4114	-65.3454			12.4166	-70.1581			16.2924	-54.0054			12.7869	59.2558			15.974	69.7504			15.5135	68.5006
10.2102	60.8242			8.26167	-58.959			10.007	-63.8494			11.3977	-64.334			12.394	-65.2084			12.3961	-70.019			16.2247	-53.8804			12.735	59.1308			15.9087	69.6254			15.456	68.3756
10.115	60.6992			8.18213	-58.834			9.9772	-63.7081			11.362	-64.2023			12.3778	-65.0715			12.377	-69.8799			16.1576	-53.7554			12.684	59.0058			15.844	69.5004			15.3993	68.2506
10.0205	60.574			8.10352	-58.709			9.95019	-63.5666			11.3221	-64.0702			12.3623	-64.9349			12.3589	-69.7396			16.091	-53.6304			12.6338	58.8808			15.78	69.3754			15.3433	68.1256
9.92653	60.4488			8.02586	-58.584			9.92461	-63.4251			11.2828	-63.9381			12.3481	-64.7982			12.3423	-69.5993			16.0251	-53.5053			12.5846	58.7558			15.7166	69.2504			15.288	68.0006
9.83303	60.3225			7.94917	-58.459			9.90068	-63.2843			11.2432	-63.8048			12.3357	-64.6611			12.3259	-69.4602			15.9597	-53.3801			12.5363	58.6308			15.6539	69.1254			15.2335	67.8756
9.7401	60.1962			7.87348	-58.334			9.87796	-63.1434			11.2047	-63.6715			12.3246	-64.5241			12.3109	-69.321			15.8948	-53.255			12.4889	58.5058			15.5919	69.0004			15.1797	67.7506
9.64788	60.0707			7.79856	-58.2089			9.85717	-63.002			11.169	-63.5395			12.3144	-64.3871			12.2928	-69.1886			15.8308	-53.1298			12.4425	58.3808			15.5306	68.8754			15.1267	67.6256
9.55619	59.9452			7.72468	-58.0839			9.83809	-62.8607			11.1344	-63.4076			12.3051	-64.2501			12.2758	-69.0562			15.7672	-53.0046			12.397	58.2558			15.47	68.7504			15.0745	67.5006
9.46527	59.8188			7.65211	-57.9589			9.82083	-62.7192			11.1009	-63.2755			12.2871	-64.1183			12.2427	-68.9179			15.7044	-52.8796			12.3524	58.1308			15.41	68.6254			15.023	67.3756
9.37495	59.6924			7.58062	-57.8339			9.80529	-62.5777			11.0686	-63.1434			12.2695	-63.9865			12.2109	-68.7796			15.6421	-52.7546			12.3088	58.0058			15.3508	68.5004			14.9723	67.2506
9.28531	59.5662			7.51025	-57.7089			9.78582	-62.4347			11.0384	-63.0105			12.2244	-63.8407			12.1801	-68.6412			15.5808	-52.6295			12.2662	57.8808			15.2923	68.3754			14.9224	67.1256
9.1963	59.44			7.44102	-57.5839			9.76748	-62.2917			11.0077	-62.8776			12.1802	-63.695			12.1506	-68.5028			15.5201	-52.5045			12.2244	57.7558			15.2345	68.2504			14.8733	67.0006
9.10815	59.315			7.37295	-57.4589			9.74205	-62.1454			10.9789	-62.7451			12.137	-63.5522			12.1221	-68.3629			15.4599	-52.3794			12.1838	57.6308			15.1775	68.1254			14.825	66.8756
9.02059	59.19			7.30608	-57.3339			9.7184	-61.9991			10.9514	-62.6126			12.0951	-63.4095			12.0942	-68.2229			15.4005	-52.2544			12.1442	57.5058			15.1212	68.0004			14.7775	66.7506
8.93383	59.0649			7.24042	-57.2089			9.69612	-61.8516			10.9257	-62.4799			12.0535	-63.2664			12.0705	-68.084			15.3418	-52.1294			12.1055	57.3808			15.0656	67.8754			14.7308	66.6256
8.84769	58.9398			7.17601	-57.0839			9.67436	-61.7041			10.9011	-62.3472			12.0132	-63.1232			12.0467	-67.9451			15.2838	-52.0044			12.0679	57.2558			15.0108	67.7504			14.6849	66.5006
8.76251	58.8141			7.11286	-56.9589			9.65744	-61.5582			10.8783	-62.2151			11.9757	-62.9857			12.0054	-67.819			15.2265	-51.879			12.0313	57.1308			14.9567	67.6254			14.6399	66.3756
8.67814	58.6885			7.05101	-56.8339			9.64177	-61.4123			10.8567	-62.083			11.9382	-62.8481			11.965	-67.6929			15.1699	-51.7537			11.9958	57.0058			14.9034	67.5004			14.5957	66.2506
8.59439	58.5635			6.99086	-56.7089			9.6225	-61.2642			10.8254	-61.9554			11.8963	-62.7213			11.9222	-67.5643			15.1141	-51.6287			11.9612	56.8808			14.8509	67.3754			14.5524	66.1256
8.51144	58.4385			6.93117	-56.5839			9.60516	-61.1161			10.7933	-61.8278			11.8542	-62.5944			11.8802	-67.4357			15.0588	-51.5036			11.9133	56.7558			14.7992	67.2504			14.5099	66.0006
8.42962	58.3132			6.87335	-56.4589			9.58016	-60.977			10.7509	-61.7026			11.8081	-62.4665			11.8395	-67.3065			15.0046	-51.3786			11.8169	56.6308			14.7482	67.1254			14.4682	65.8756
8.34834	58.188			6.81442	-56.3339			9.55683	-60.838			10.7096	-61.5773			11.7605	-62.3386			11.7984	-67.1773			14.9512	-51.2536			11.7211	56.5058			14.6981	67.0004			14.4274	65.7506
8.26824	58.063			6.72656	-56.2089			9.50221	-60.7129			10.6699	-61.4519			11.7147	-62.2101			11.7621	-67.0502			14.8984	-51.1286			11.6257	56.3808			14.6487	66.8754			14.3875	65.6256
8.18894	57.938			6.63917	-56.0839			9.44728	-60.5878			10.6308	-61.3265			11.6693	-62.0816			11.7232	-66.923			14.8463	-51.0036			11.5308	56.2558			14.6002	66.7504			14.3485	65.5006
8.11045	57.8104			6.55303	-55.9589			9.39215	-60.4626			10.5927	-61.2011			11.6258	-61.9539			11.6602	-66.7932			14.7949	-50.8783			11.4365	56.1308			14.5525	66.6254			14.3103	65.3756
8.03286	57.6829			6.46789	-55.8339			9.33675	-60.3374			10.5558	-61.0757			11.5828	-61.8262			11.5966	-66.6634			14.7442	-50.753			11.3426	56.0058			14.5056	66.5004			14.2731	65.2506
7.95641	57.5524			6.38378	-55.7089			9.2836	-60.2124			10.5206	-60.9505			11.5347	-61.6993			11.5264	-66.5335			14.6947	-50.628			11.2493	55.8808			14.4596	66.3754			14.2367	65.1256
7.88112	57.4219			6.30073	-55.5839			9.23158	-60.0873			10.4866	-60.8252			11.4867	-61.5724			11.4572	-66.4037			14.646	-50.503			11.1565	55.7558			14.4143	66.2504			14.2012	65.0006
7.80686	57.2969			6.21877	-55.4589			9.17985	-59.9622			10.4246	-60.6948			11.4155	-61.4412			11.39	-66.2728			14.5977	-50.3779			11.0643	55.6308			14.37	66.1254			14.1667	64.8756
7.73366	57.1719			6.13794	-55.3339			9.12841	-59.8371			10.3615	-60.5644			11.3452	-61.3101			11.3238	-66.1419			14.5503	-50.2529			10.9726	55.5058			14.3265	66.0004			14.133	64.7506
7.66146	57.0469			6.05828	-55.2089			9.07957	-59.7119			10.2915	-60.4303			11.2783	-61.1801			11.2586	-66.0121			14.5041	-50.1279			10.8815	55.3808			14.2838	65.8754			14.1002	64.6256
7.59036	56.9219			5.97982	-55.0839			9.0291	-59.5866			10.2216	-60.2962			11.2114	-61.05			11.1936	-65.8822			14.4582	-50.0029			10.791	55.2558			14.242	65.7504			14.0683	64.5006
7.52038	56.7969			5.9026	-54.9589			8.97855	-59.4606			10.1548	-60.1636			11.1456	-60.9195			11.1296	-65.7514			14.4136	-49.8779			10.7011	55.1308			14.2011	65.6254			14.0374	64.3756
7.45139	56.6719			5.82665	-54.8339			8.92915	-59.3346			10.0892	-60.0311			11.0801	-60.7889			11.0659	-65.6206			14.3697	-49.7528			10.6118	55.0058			14.1611	65.5004			14.0075	64.2506
7.38371	56.5462			5.75202	-54.7089			8.87534	-59.2088			10.0241	-59.8964			11.0149	-60.6577			11.0044	-65.4904			14.3266	-49.6278			10.5232	54.8808			14.1218	65.3754			13.9786	64.1256
7.31725	56.4205			5.67874	-54.5839			8.82266	-59.0831			9.96017	-59.7617			10.9501	-60.5264			10.9437	-65.3602			14.2843	-49.5028			10.4352	54.7558			14.0833	65.2504			13.9505	64.0006
7.25202	56.2953			5.60674	-54.4589			8.76678	-58.9571			9.89797	-59.6263			10.8889	-60.3965			10.8842	-65.2303			14.2427	-49.3775			10.3478	54.6308			14.0446	65.1254			13.9236	63.8756
7.18806	56.17			5.53617	-54.3339			8.71093	-58.8311			9.83702	-59.491			10.8287	-60.2665			10.8247	-65.1003			14.202	-49.2523			10.2611	54.5058			13.9855	65.0004			13.8971	63.7506
7.12477	56.0449			5.46719	-54.2089			8.65666	-58.7047			9.7766	-59.3578			10.7684	-60.1358			10.768	-64.9701			14.1625	-49.1268			10.1751	54.3808			13.8748	64.8754			13.8702	63.6256
7.05715	55.9199			5.39974	-54.0839			8.60244	-58.5783			9.71679	-59.2246			10.7092	-60.0052			10.7125	-64.84			14.1238	-49.0012			10.0898	54.2558			13.7643	64.7504			13.8116	63.5006
6.96583	55.7949			5.33385	-53.9589			8.55062	-58.452			9.65929	-59.089			10.6498	-59.874			10.6572	-64.7097			14.0859	-48.8762			10.0053	54.1308			13.6542	64.6254			13.7134	63.3756
6.87535	55.6699			5.26956	-53.8339			8.49923	-58.3257			9.60308	-58.9534			10.5916	-59.7428			10.6027	-64.5794			14.0489	-48.7512			9.9214	54.0058			13.5442	64.5004			13.6156	63.2506
6.78562	55.5448			5.20693	-53.7089			8.44973	-58.1996			9.54853	-58.8192			10.5372	-59.6129			10.5482	-64.4498			14.0128	-48.6262			9.8383	53.8808			13.434	64.3754			13.5181	63.1256
6.69675	55.4198			5.14599	-53.5839			8.40095	-58.0734			9.49482	-58.6849			10.4829	-59.483			10.4948	-64.3202			13.9774	-48.5012			9.75596	53.7558			13.3197	64.2504			13.4211	63.0006
6.60879	55.2948			5.0868	-53.4589			8.35419	-57.9468			9.44201	-58.5505			10.429	-59.3525			10.445	-64.1894			13.9433	-48.3759			9.67441	53.6308			13.2056	64.1254			13.3245	62.8756
6.52178	55.1698			5.0294	-53.3339			8.30616	-57.8201			9.39008	-58.4161			10.3762	-59.2219			10.3963	-64.0586			13.91	-48.2507			9.59365	53.5058			13.0916	64.0004			13.2282	62.7506
6.43586	55.0435			4.97383	-53.2089			8.26448	-57.6942			9.34004	-58.2826			10.3251	-59.091			10.3482	-63.928			13.8775	-48.1257			9.51371	53.3808			12.9779	63.8754			13.1325	62.6256
6.351	54.9173			4.92014	-53.0839			8.22119	-57.5682			9.29136	-58.1492			10.275	-58.9602			10.2999	-63.7975			13.846	-48.0007			9.4346	53.2558			12.8643	63.7504			13.0371	62.5006
6.26715	54.7922			4.86837	-52.9589			8.1802	-57.4418			9.24383	-58.0172			10.2253	-58.8299			10.2542	-63.6673			13.8153	-47.8757			9.35634	53.1308			12.7509	63.6254			12.9422	62.3756
6.18434	54.6672			4.81858	-52.8339			8.14062	-57.3154			9.19488	-57.8852			10.1767	-58.6997			10.2097	-63.5372			13.7855	-47.7507			9.27895	53.0058			12.6378	63.5004			12.8478	62.2506
6.10271	54.5399			4.7708	-52.7089			8.08941	-57.1853			9.14924	-57.755			10.1304	-58.5687			10.1655	-63.4073			13.7569	-47.6254			9.20245	52.8808			12.5248	63.3754			12.7538	62.1256
6.02232	54.4126			4.72508	-52.5839			8.0388	-57.0553			9.10215	-57.6247			10.0854	-58.4376			10.1224	-63.2774			13.7292	-47.5001			9.12686	52.7558			12.412	63.2504			12.6603	62.0006
5.94309	54.2876			4.68147	-52.4589			7.98005	-56.9179			9.05842	-57.4938			10.0416	-58.3072			10.0812	-63.1463			13.7023	-47.3751			9.05219	52.6308			12.2994	63.1254			12.5672	61.8756
5.86497	54.1626			4.64001	-52.3339			7.92285	-56.7806			9.01607	-57.363			9.99908	-58.1768			10.0411	-63.0153			13.6763	-47.2501			8.97847	52.5058			12.187	63.0004			12.4747	61.7506
5.78804	54.0376			4.60073	-52.2089			7.86723	-56.6433			8.9744	-57.2323			9.95818	-58.0459			10.0028	-62.8852			13.6389	-47.125			8.90571	52.3808			12.0749	62.8754			12.3826	61.6256
5.71241	53.9126			4.56369	-52.0839			7.81321	-56.5059			8.93414	-57.1016			9.91736	-57.9151			9.9658	-62.7551			13.5789	-47			8.83394	52.2558			11.9629	62.7504			12.2911	61.5006
5.63845	53.7874			4.52892	-51.9589			7.76073	-56.3686			8.89447	-56.9712			9.87846	-57.7847			9.9303	-62.625			13.5156	-46.8749			8.76317	52.1308			11.8512	62.6254			12.2001	61.3756
5.56576	53.6622			4.49642	-51.8339			7.70991	-56.2313			8.8546	-56.8409			9.84049	-57.6542			9.89438	-62.4949			13.4531	-46.7499			8.69343	52.0058			11.7398	62.5004			12.1096	61.2506
5.49426	53.5371			4.4662	-51.7089			7.66045	-56.0944			8.81989	-56.7096			9.80414	-57.5235			9.8624	-62.3643			13.3914	-46.6249			8.62474	51.8808			11.6285	62.3754			12.0196	61.1256
5.42424	53.4119			4.43833	-51.5839			7.61268	-55.9574			8.7867	-56.5783			9.76912	-57.3928			9.82925	-62.2336			13.3306	-46.4999			8.55712	51.7558			11.5175	62.2504			11.9302	61.0006
5.35584	53.2869			4.413	-51.4589			7.56763	-55.8198			8.75422	-56.4478			9.73681	-57.2618			9.79842	-62.103			13.2699	-46.3749			8.49059	51.6308			11.4068	62.1254			11.8414	60.8756
5.28901	53.1618			4.39011	-51.3339			7.5238	-55.6821			8.72292	-56.3173			9.70404	-57.1309			9.76898	-61.9724			13.21	-46.2498			8.42517	51.5058			11.2963	62.0004			11.7531	60.7506
5.22387	53.0368			4.36968	-51.2089			7.48178	-55.5451			8.68866	-56.1867			9.6735	-57.0002			9.74135	-61.8429			13.1518	-46.1248			8.36089	51.3808			11.1861	61.8754			11.6654	60.6256
5.16039	52.9118			4.35175	-51.0839			7.441	-55.4082			8.65557	-56.0561			9.64419	-56.8696			9.7147	-61.7134			13.0945	-45.9998			8.29752	51.2558			11.0762	61.7504			11.5783	60.5006
5.09813	52.7822			4.33634	-50.9589			7.40331	-55.2704			8.63006	-55.9256			9.61543	-56.7391			9.6891	-61.5821			13.038	-45.8748			8.23557	51.1308			10.9665	61.6254			11.4918	60.3756
5.03778	52.6527			4.32346	-50.8339			7.36574	-55.1326			8.6037	-55.7952			9.58791	-56.6087			9.66477	-61.4508			12.9824	-45.7498			8.17481	51.0058			10.8571	61.5004			11.406	60.2506
4.9795	52.5277			4.31313	-50.7089			7.33152	-54.9957			8.57886	-55.6647			9.56378	-56.4778			9.64478	-61.3207			12.9276	-45.6248			8.11527	50.8808			10.748	61.3754			11.3207	60.1256
4.92298	52.4027			4.30536	-50.5839			7.29788	-54.8587			8.55252	-55.5342			9.54109	-56.3468			9.62418	-61.1906			12.8733	-45.4998			8.05698	50.7558			10.6392	61.2504			11.2362	60.0006
4.86835	52.273			4.30016	-50.4589			7.26807	-54.7208			8.5292	-55.4041			9.51877	-56.2161			9.60511	-61.0602			12.8205	-45.3747			7.99996	50.6308			10.5307	61.1254			11.1523	59.8756
4.81573	52.1433			4.29755	-50.3339			7.23914	-54.5828			8.50606	-55.274			9.49764	-56.0854			9.58748	-60.9298			12.7683	-45.2497			7.94423	50.5058			10.4226	61.0004			11.0689	59.7506
4.76507	52.0183			4.29749	-50.2089			7.21311	-54.4459			8.48427	-55.1431			9.47832	-55.9546			9.5707	-60.7997			12.7168	-45.1246			7.88981	50.3808			10.3147	60.8754			10.9863	59.6256
4.71643	51.8933			4.3	-50.0839			7.18913	-54.309			8.46268	-55.0123			9.46032	-55.8238			9.55536	-60.6696			12.6664	-44.9996			7.83672	50.2558			10.2072	60.7504			10.9044	59.5006
4.66976	51.7683			4.30511	-49.9589			7.16575	-54.172			8.44807	-54.8827			9.44377	-55.693			9.53617	-60.5335			12.6173	-44.8746			7.78499	50.1308			10.1001	60.6254			10.8233	59.3756
4.62518	51.6433			4.31272	-49.8339			7.14445	-54.0351			8.43509	-54.7531			9.42873	-55.5622			9.5167	-60.3974			12.5692	-44.7496			7.73464	50.0058			9.99326	60.5004			10.7428	59.2506
4.58267	51.5182			4.32299	-49.7089			7.12642	-53.8969			8.42031	-54.623			9.40479	-55.4286			9.49245	-60.2459			12.5219	-44.6246			7.6857	49.8808			9.88682	60.3754			10.6631	59.1256
4.54237	51.393			4.33581	-49.5839			7.11055	-53.7587			8.40703	-54.4928			9.3824	-55.295			9.46845	-60.0944			12.4755	-44.4996			7.63818	49.7558			9.78075	60.2504			10.5842	59.0006
4.50445	51.2677			4.35116	-49.4589			7.09657	-53.6208			8.39684	-54.3625			9.34354	-55.1527			9.4466	-59.945			12.4299	-44.3746			7.5921	49.6308			9.67506	60.1254			10.506	58.8756
4.46879	51.1424			4.36903	-49.3339			7.08427	-53.4829			8.38741	-54.2323			9.30639	-55.0103			9.42648	-59.7957			12.3853	-44.2496			7.54749	49.5058			9.56977	60.0004			10.4286	58.7506
4.43522	51.0173			4.3894	-49.2089			7.07387	-53.3449			8.37907	-54.102			9.2665	-54.6666			9.40913	-59.6436			12.3422	-44.1246			7.50422	49.3808			9.46488	59.8754			10.352	58.6256
4.40402	50.8922			4.4122	-49.0839			7.06518	-53.2069			8.3724	-53.9716			9.23646	-54.3229			9.39383	-59.4915			12.3001	-43.9996			7.42586	49.2558			9.3604	59.7504			10.2762	58.5006
4.3755	50.7672			4.43743	-48.9589			7.0497	-53.0728			8.36839	-53.8415			9.19878	-54.1754			9.38002	-59.3406			12.2587	-43.8745			7.34337	49.1308			9.25636	59.6254			10.2012	58.3756
4.34941	50.6422			4.46508	-48.8339			7.03462	-52.9388			8.36604	-53.7115			9.16283	-54.0279			9.36745	-59.1897			12.2183	-43.7495			7.26187	49.0058			9.15275	59.5004			10.1271	58.2506
4.32578	50.5172			4.49508	-48.7089			7.02039	-52.8046			8.36451	-53.582			9.11893	-53.8674			9.33999	-59.0511			12.1794	-43.6245			7.18138	48.8808			9.0496	59.3754			10.0538	58.1256
4.30464	50.3922			4.52743	-48.5839			7.00713	-52.6704			8.36186	-53.4526			9.07709	-53.7069			9.31224	-58.9124			12.1416	-43.4995			7.10194	48.7558			8.94692	59.2504			9.98141	58.0006
4.28595	50.2672			4.56225	-48.4589			6.99525	-52.5358			8.35905	-53.3243			9.03222	-53.5741			9.27169	-58.7811			12.1045	-43.3745			7.02358	48.6308			8.84471	59.1254			9.90991	57.8756
4.26961	50.1422			4.59914	-48.3339			6.98546	-52.4012			8.35788	-53.1961			8.98769	-53.4414			9.23242	-58.6497			12.0685	-43.2495			6.94632	48.5058			8.743	59.0004			9.83931	57.7506
4.25608	50.0171			4.63836	-48.2089			6.97958	-52.2674			8.35127	-53.0688			8.94466	-53.3106			9.19032	-58.5187			12.034	-43.1245			6.87019	48.3808			8.64179	58.8754			9.76963	57.6256
4.24512	49.8921			4.67978	-48.0839			6.97453	-52.1336			8.34536	-52.9416			8.90303	-53.1799			9.14961	-58.3877			12.0003	-42.9995			6.79523	48.2558			8.54111	58.7504			9.7009	57.5006
4.23651	49.7671			4.72334	-47.9589			6.97282	-52			8.33277	-52.8147			8.86262	-53.0487			9.10906	-58.2559			11.9628	-42.8743			6.72146	48.1308			8.44097	58.6254			9.63313	57.3756
4.2305	49.6421			4.76901	-47.8339			6.97223	-51.8664			8.32173	-52.6878			8.82199	-52.9175			9.06994	-58.1242			11.9265	-42.7491			6.64892	48.0058			8.34138	58.5004			9.56632	57.2506
4.22734	49.5171			4.81649	-47.7089			6.97286	-51.7325			8.31114	-52.5617			8.7861	-52.785			9.03462	-57.9933			11.8745	-42.624			6.57764	47.8808			8.24236	58.3754			9.50052	57.1256
4.22678	49.3921			4.8335	-47.5838			6.97549	-51.5986			8.30128	-52.4356			8.75084	-52.6525			8.99995	-57.8624			11.8212	-42.499			6.50765	47.7558			8.14393	58.2504			9.43572	57.0006
4.22874	49.2671			4.81026	-47.4588			6.98157	-51.4641			8.27663	-52.3055			8.7116	-52.5204			8.96647	-57.7313			11.7684	-42.374			6.43898	47.6308			8.04611	58.1254			9.37194	56.8756
4.23331	49.142			4.78923	-47.3338			6.98951	-51.3296			8.25201	-52.1754			8.67385	-52.3883			8.93446	-57.6003			11.7165	-42.249			6.37168	47.5058			7.94891	58.0004			9.30922	56.7506
4.24037	49.017			4.77046	-47.2088			6.99885	-51.1954			8.22013	-52.0401			8.64728	-52.255			8.90248	-57.4686			11.6655	-42.124			6.30577	47.3808			7.85235	57.8754			9.24756	56.6256
4.24991	48.892			4.75394	-47.0838			7.01027	-51.0612			8.18913	-51.9047			8.62232	-52.1217			8.87201	-57.3368			11.6153	-41.999			6.24129	47.2558			7.75646	57.7504			9.18697	56.5006
4.26231	48.7668			4.7397	-46.9588			7.00683	-50.9058			8.14819	-51.7706			8.5922	-51.9915			8.8448	-57.206			11.5666	-41.874			6.17828	47.1308			7.66125	57.6254			9.12749	56.3756
4.27728	48.6417			4.72775	-46.8338			7.00462	-50.7503			8.10887	-51.6365			8.56334	-51.8612			8.81911	-57.0751			11.5189	-41.749			6.11677	47.0058			7.56675	57.5004			9.06912	56.2506
4.29469	48.5167			4.71843	-46.7088			6.99458	-50.587			8.0692	-51.5014			8.53869	-51.7297			8.7804	-56.8982			11.4719	-41.624			6.05679	46.8808			7.47297	57.3754			9.01189	56.1256
4.31463	48.3917			4.71083	-46.5838			6.98496	-50.4237			8.03023	-51.3664			8.51563	-51.5983			8.74052	-56.7213			11.4259	-41.499			5.99839	46.7558			7.37994	57.2504			8.95582	56.0006
4.33715	48.2667			4.70586	-46.4588			6.94958	-50.2694			7.9929	-51.233			8.49445	-51.467			8.73413	-56.5605			11.3807	-41.374			5.9416	46.6308			7.28768	57.1254			8.90091	55.8756
4.36194	48.1417			4.70322	-46.3338			6.91617	-50.1152			7.95729	-51.0996			8.47488	-51.3356			8.73016	-56.3997			11.3365	-41.2489			5.88645	46.5058			7.19621	57.0004			8.84458	55.7506
4.3893	48.0164			4.70292	-46.2088			6.8858	-49.9614			7.92363	-50.9632			8.45376	-51.2044			8.71045	-56.268			11.294	-41.1239			5.83298	46.3808			7.10557	56.8754			8.78755	55.6256
4.41909	47.891			4.70494	-46.0838			6.85813	-49.8075			7.89164	-50.8268			8.43425	-51.0732			8.69158	-56.1363			11.2525	-40.9989			5.78123	46.2558			7.01577	56.7504			8.73179	55.5006
4.45129	47.7658			4.70929	-45.9588			6.82542	-49.6635			7.863	-50.6924			8.42053	-50.9385			8.67741	-56.0048			11.2122	-40.8739			5.73124	46.1308			6.92684	56.6254			8.67733	55.3756
4.48585	47.6406			4.71597	-45.8338			6.79485	-49.5196			7.83503	-50.558			8.40853	-50.8037			8.66392	-55.8733			11.1728	-40.7489			5.68303	46.0058			6.83881	56.5004			8.62418	55.2506
4.5228	47.5156			4.72496	-45.7088			6.75799	-49.3821			7.80952	-50.4243			8.39279	-50.669			8.65113	-55.7418			11.1342	-40.6239			5.63665	45.8808			6.75171	56.3754			8.57237	55.1256
4.56202	47.3906			4.73626	-45.5838			6.72207	-49.2447			7.78353	-50.2906			8.37766	-50.5344			8.63903	-55.6103			11.0965	-40.4989			5.59214	45.7558			6.66556	56.2504			8.52192	55.0006
4.6033	47.2655			4.74986	-45.4588			6.69193	-49.1064			7.76164	-50.156			8.36294	-50.395			8.62745	-55.4768			11.0606	-40.3739			5.54951	45.6308			6.5804	56.1254			8.47284	54.8756
4.64677	47.1404			4.76574	-45.3338			6.66129	-48.968			7.74157	-50.0214			8.35007	-50.2557			8.61753	-55.3434			11.0258	-40.2489			5.50882	45.5058			6.49625	56.0004			8.42518	54.7506
4.69222	47.0148			4.78388	-45.2088			6.6341	-48.8308			7.72233	-49.8867			8.33934	-50.1183			8.5922	-55.1413			10.9918	-40.1239			5.47009	45.3808			6.41315	55.8754			8.37893	54.6256
4.73979	46.8892			4.80428	-45.0838			6.60734	-48.6935			7.70494	-49.752			8.33041	-49.981			8.56981	-54.9392			10.959	-39.9988			5.43335	45.2558			6.33112	55.7504			8.33413	54.5006
4.78966	46.7641			4.82689	-44.9588			6.58431	-48.5556			7.69033	-49.6173			8.32308	-49.8342			8.55231	-54.6871			10.9272	-39.8738			5.39864	45.1308			6.25021	55.6254			8.2908	54.3756
4.83431	46.6391			4.85172	-44.8338			6.56278	-48.4176			7.67746	-49.4826			8.31716	-49.6874			8.53829	-54.435			10.8965	-39.7487			5.36598	45.0058			6.17045	55.5004			8.24895	54.2506
4.8123	46.5141			4.87873	-44.7088			6.54263	-48.2794			7.66544	-49.3488			8.31494	-49.5515			8.53126	-54.1695			10.8674	-39.6237			5.33541	44.8808			6.09187	55.3754			8.20861	54.1256
4.79237	46.3891			4.9079	-44.5838			6.52466	-48.1412			7.65514	-49.215			8.31384	-49.4157			8.53058	-53.904			10.8394	-39.4986			5.30695	44.7558			6.0145	55.2504			8.16979	54.0006
4.77479	46.264			4.93916	-44.4588			6.51079	-48.0041			7.64836	-49.0797			8.31374	-49.2689			8.52472	-53.7586			10.8128	-39.3736			5.28063	44.6308			5.93839	55.1254			8.1325	53.8756
4.75933	46.139			4.97252	-44.3338			6.49782	-47.8669			7.64132	-48.9445			8.31479	-49.1221			8.52088	-53.6132			10.7872	-39.2486			5.25647	44.5058			5.86357	55.0004			8.09674	53.7506
4.74634	46.0134			5.00799	-44.2088			6.48701	-47.7299			7.63803	-48.8109			8.32094	-48.9899			8.46079	-53.1892			10.7625	-39.1235			5.2345	44.3808			5.79008	54.8754			8.06261	53.6256
4.73572	45.8879			5.04543	-44.0838			6.47749	-47.5928			7.63585	-48.6773			8.32785	-48.8578			8.41715	-52.7652			10.739	-38.9984			5.21473	44.2558			5.71796	54.7504			8.03007	53.5006
4.72754	45.7629			5.08495	-43.9588			6.47225	-47.4545			7.6353	-48.5427			8.33595	-48.7206			8.37044	-52.0991			10.7171	-38.8732			5.19719	44.1308			5.64725	54.6254			7.99926	53.3756
4.72154	45.6379			5.12644	-43.8338			6.46937	-47.3162			7.63672	-48.408			8.34586	-48.5835			8.36656	-51.4329			10.6963	-38.748			5.18189	44.0058			5.57799	54.5004			7.9699	53.2506
4.71836	45.5115			5.16987	-43.7088			6.46961	-47.1779			7.62882	-48.2684			8.35528	-48.4456			8.36481	-51.293			10.6768	-38.623			5.16883	43.8808			5.51022	54.3754			7.94229	53.1256
4.71721	45.3852			5.21519	-43.5838			6.46915	-47.0396			7.61901	-48.1288			8.36653	-48.3076			8.36495	-51.153			10.6583	-38.4979			5.15804	43.7558			5.44398	54.2504			7.91634	53.0006
4.71842	45.2586			5.26181	-43.4588			6.47372	-46.9025			7.6046	-47.9815			8.36035	-48.1645			8.36748	-51.0144			10.6413	-38.3729			5.14955	43.6308			5.37932	54.1254			7.89208	52.8756
4.72208	45.1321			5.31026	-43.3338			6.47775	-46.7654			7.59074	-47.8342			8.35423	-48.0215			8.37068	-50.8758			10.6255	-38.2479			5.14335	43.5058			5.31628	54.0004			7.86951	52.7506
4.72809	45.0057			5.36107	-43.2088			6.48694	-46.6271			7.57931	-47.6887			8.34805	-47.8806			8.37618	-50.7362			10.611	-38.1229			5.13944	43.3808			5.25491	53.8754			7.84865	52.6256
4.73653	44.8793			5.41363	-43.0838			6.4971	-46.4889			7.56994	-47.5433			8.344	-47.7398			8.38237	-50.5965			10.5973	-37.9979			5.13784	43.2558			5.19524	53.7504			7.82951	52.5006
4.74743	44.7543			5.40026	-42.9587			6.50735	-46.3498			7.56374	-47.396			8.34161	-47.6			8.36621	-50.467			10.5855	-37.8729			5.13853	43.1308			5.13732	53.6254			7.8121	52.3756
4.76068	44.6293			5.38789	-42.8337			6.5199	-46.2107			7.5597	-47.2486			8.34101	-47.4601			8.34742	-50.3375			10.5746	-37.7478			5.14153	43.0058			5.0812	53.5004			7.79644	52.2506
4.77565	44.4915			5.37706	-42.7087			6.53954	-46.0744			7.55773	-47.1024			8.32492	-47.3314			8.32999	-50.2079			10.565	-37.6228			5.14683	42.8808			5.02692	53.3754			7.78252	52.1256
4.7934	44.3536			5.36845	-42.5837			6.55958	-45.9381			7.55732	-46.9562			8.31048	-47.2028			8.31334	-50.0783			10.5567	-37.4978			5.15441	42.7558			4.97453	53.2504			7.77037	52.0006
4.81332	44.2137			5.36207	-42.4587			6.5805	-45.7995			7.54608	-46.824			8.2918	-47.0718			8.29928	-49.9488			10.5497	-37.3728			5.16429	42.6308			4.92406	53.1254			7.75998	51.8756
4.83601	44.0737			5.35793	-42.3337			6.60349	-45.6609			7.53644	-46.6918			8.27475	-46.9409			8.28477	-49.8193			10.544	-37.2478			5.17644	42.5058			4.87557	53.0004			7.75137	51.7506
4.86035	43.9393			5.35603	-42.2087			6.60294	-45.5343			7.52027	-46.5621			8.261	-46.8117			8.27538	-49.6896			10.5395	-37.1228			5.19085	42.3808			4.8291	52.8754			7.74453	51.6256
4.88705	43.8049			5.35638	-42.0837			6.58747	-45.4076			7.50592	-46.4324			8.24885	-46.6826			8.26417	-49.5599			10.5362	-36.9978			5.20751	42.2558			4.78469	52.7504			7.73947	51.5006
4.91609	43.6755			5.35898	-41.9587			6.56276	-45.2826			7.49342	-46.3027			8.23763	-46.5522			8.25662	-49.4298			10.5346	-36.8728			5.2264	42.1308			4.74238	52.6254			7.73619	51.3756
4.94746	43.5461			5.36382	-41.8337			6.53989	-45.1575			7.48277	-46.1729			8.22813	-46.4219			8.25079	-49.2996			10.5339	-36.7478			5.2475	42.0058			4.70222	52.5004			7.73468	51.2506
4.98087	43.4201			5.3709	-41.7087			6.51808	-45.0325			7.46648	-46.0454			8.22052	-46.2923			8.24682	-49.17			10.5331	-36.6228			5.2708	41.8808			4.66424	52.3754			7.73496	51.1256
5.01643	43.2942			5.3802	-41.5837			6.49794	-44.9075			7.45196	-45.9179			8.21434	-46.1626			8.24456	-49.0404			10.4855	-36.4978			5.29627	41.7558			4.62849	52.2504			7.73703	51.0006
5.0541	43.1692			5.39174	-41.4587			6.46919	-44.7816			7.43804	-45.7906			8.21032	-46.0327			8.24287	-48.9105			10.4358	-36.3728			5.32389	41.6308			4.595	52.1254			7.74089	50.8756
5.09382	43.0442			5.40548	-41.3337			6.44211	-44.6557			7.42386	-45.6633			8.20803	-45.9027			8.24289	-48.7806			10.3871	-36.2478			5.35363	41.5058			4.5638	52.0004			7.74653	50.7506
5.13539	42.9192			5.42142	-41.2087			6.41631	-44.5235			7.41314	-45.5363			8.20126	-45.7742			8.24685	-48.6519			10.34	-36.1228			5.38547	41.3808			4.53494	51.8754			7.75395	50.6256
5.17881	42.7942			5.43955	-41.0837			6.39262	-44.3912			7.40397	-45.4093			8.1959	-45.6457			8.24985	-48.5231			10.2938	-35.9978			5.41938	41.2558			4.50844	51.7504			7.76315	50.5006
5.17829	42.6456			5.45983	-40.9587			6.37204	-44.2643			7.3958	-45.2823			8.18746	-45.5196			8.2568	-48.3932			10.2487	-35.8728			5.45532	41.1308			4.48433	51.6254			7.77412	50.3756
5.18093	42.497			5.48225	-40.8337			6.35315	-44.1373			7.38941	-45.1553			8.18037	-45.3935			8.26516	-48.2632			10.2044	-35.7478			5.49326	41.0058			4.46265	51.5004			7.78686	50.2506
5.15774	42.372			5.5068	-40.7087			6.33534	-44.0082			7.38469	-45.0278			8.1745	-45.2671			8.26789	-48.1277			10.1619	-35.6227			5.53319	40.8808			4.44342	51.3754			7.74265	50.1256
5.13672	42.247			5.53346	-40.5837			6.31961	-43.879			7.38062	-44.9003			8.16979	-45.1406			8.27136	-47.9923			10.1198	-35.4977			5.57505	40.7558			4.42665	51.2504			7.68869	50.0006
5.11795	42.122			5.5622	-40.4587			6.3071	-43.7495			7.38112	-44.7737			8.16753	-45.014			8.2751	-47.8573			10.0793	-35.3727			5.61883	40.6308			4.41238	51.1254			7.63607	49.8756
5.10144	41.997			5.593	-40.3337			6.294	-43.62			7.3814	-44.6472			8.16654	-44.8874			8.28068	-47.7223			10.0398	-35.2477			5.66448	40.5058			4.40061	51.0004			7.58482	49.7506
5.08738	41.8719			5.62583	-40.2087			6.28392	-43.4911			7.38497	-44.52			8.16736	-44.7605			8.28521	-47.5962			10.0019	-35.1227			5.71196	40.3808			4.39136	50.8754			7.53494	49.6256
5.07539	41.7469			5.66066	-40.0837			6.27587	-43.3621			7.38896	-44.3929			8.16888	-44.6337			8.29132	-47.4701			9.96468	-34.9977			5.76126	40.2558			4.38465	50.7504			7.48648	49.5006
5.06578	41.6219			5.69747	-39.9587			6.26817	-43.2328			7.39698	-44.2657			8.17339	-44.5073			8.29845	-47.3441			9.92878	-34.8727			5.81232	40.1308			4.38048	50.6254			7.43944	49.3756
5.05849	41.4969			5.73623	-39.8337			6.26253	-43.1035			7.40541	-44.1385			8.17823	-44.381			8.30715	-47.2182			9.89409	-34.7477			5.86511	40.0058			4.37886	50.5004			7.39385	49.2506
5.05357	41.3719			5.77658	-39.7087			6.26043	-42.9728			7.41528	-44.0112			8.18567	-44.2537			8.31779	-47.0913			9.86103	-34.6227			5.9196	39.8808			4.37979	50.3754			7.34991	49.1256
5.05098	41.2469			5.81881	-39.5837			6.25873	-42.8421			7.42677	-43.8839			8.19444	-44.1265			8.33	-46.9644			9.82921	-34.4977			5.97575	39.7558			4.38326	50.2504			7.30708	49.0006
5.05072	41.1219			5.83066	-39.4587			6.26105	-42.7127			7.44071	-43.7572			8.20461	-43.9998			8.34382	-46.8384			9.7983	-34.3727			6.03352	39.6308			4.38928	50.1254			7.26594	48.8756
5.05279	40.9969			5.84357	-39.3337			6.26399	-42.5834			7.45501	-43.6305			8.21641	-43.873			8.35922	-46.7124			9.76849	-34.2477			6.09288	39.5058			4.39783	50.0004			7.22634	48.7505
5.0572	40.8719			5.85856	-39.2087			6.26965	-42.4534			7.47221	-43.5034			8.23083	-43.7468			8.37317	-46.5855			9.73982	-34.1227			6.15379	39.3808			4.40891	49.8754			7.18834	48.6255
5.0639	40.7469			5.87561	-39.0837			6.27746	-42.3234			7.49116	-43.3763			8.24631	-43.6206			8.38662	-46.4587			9.71243	-33.9977			6.21622	39.2558			4.42251	49.7504			7.15192	48.5005
5.07289	40.6215			5.89471	-38.9587			5.94237	-40.4664			7.5121	-43.2492			8.26194	-43.4918			8.37465	-46.3234			9.67793	-33.8723			6.28012	39.1308			4.43859	49.6254			7.11709	48.3755
5.08418	40.4962			5.91583	-38.8337			6.05557	-38.6094			7.53452	-43.122			8.27923	-43.3629			8.36363	-46.1882			9.60666	-33.7469			6.34547	39.0058			4.45716	49.5004			7.08387	48.2505
5.09783	40.3712			5.93895	-38.7087			6.08128	-38.4843			7.55767	-42.9951			8.29518	-43.2121			8.31327	-45.2099			9.51928	-33.6219			6.41223	38.8808			4.47817	49.3754			7.05229	48.1255
5.11376	40.2462			5.96404	-38.5837			6.10893	-38.3593			7.58228	-42.8682			8.3134	-43.0613			8.35448	-44.2317			9.43259	-33.4969			6.48036	38.7558			4.50162	49.2504			7.02235	48.0005
5.13196	40.1212			5.9911	-38.4587			6.13868	-38.2341			7.61074	-42.741			8.31338	-42.9226			8.36358	-44.0933			9.34674	-33.3719			6.54983	38.6308			4.52747	49.1254			6.99408	47.8755
5.15241	39.9962			6.02011	-38.3337			6.17033	-38.1088			7.64085	-42.6137			8.31435	-42.7838			8.37148	-43.9549			9.26161	-33.2469			6.6206	38.5058			4.55569	49.0004			6.96749	47.7505
5.17509	39.8712			6.05106	-38.2087			6.20422	-37.9837			7.67161	-42.4866			8.31476	-42.6447			8.36342	-43.8179			9.17676	-33.1219			6.69265	38.3808			4.58625	48.8754			6.9426	47.6255
5.19997	39.7462			6.08392	-38.0837			6.23921	-37.8586			7.70336	-42.3596			8.31433	-42.5056			8.35603	-43.6809			9.09232	-32.9969			6.76594	38.2558			4.61912	48.7504			6.91942	47.5005
5.22703	39.6212			6.11866	-37.9587			6.27724	-37.7336			7.71547	-42.2148			8.31694	-42.3679			8.31064	-42.7714			9.01057	-32.8719			6.84044	38.1308			4.65426	48.6254			6.89796	47.3755
5.25626	39.4962			6.15526	-37.8337			6.31695	-37.6086			7.72972	-42.07			8.32017	-42.2302			8.3459	-41.8619			8.92722	-32.7468			6.91611	38.0058			4.69164	48.5004			6.87825	47.2505
5.28675	39.3457			6.19363	-37.7087			6.35754	-37.4835			7.74382	-41.9239			8.32655	-42.0923			8.35374	-41.7261			8.84627	-32.6218			6.99293	37.8808			4.73121	48.3754			6.86028	47.1255
5.32036	39.1952			6.2338	-37.5837			6.39988	-37.3584			7.7601	-41.7777			8.33465	-41.9543			8.3626	-41.5903			8.7662	-32.4968			7.07086	37.7558			4.77293	48.2504			6.84407	47.0005
5.35589	39.0702			6.27582	-37.4587			6.44475	-37.2333			7.7794	-41.6308			8.34422	-41.816			8.37236	-41.455			8.68702	-32.3718			7.14988	37.6308			4.81677	48.1254			6.82963	46.8755
5.39345	38.9452			6.31959	-37.3337			6.49103	-37.1082			7.79986	-41.4839			8.3555	-41.6778			8.38394	-41.3197			8.60865	-32.2468			7.22995	37.5058			4.86268	48.0004			6.81697	46.7505
5.4323	38.8041			6.36508	-37.2087			6.53808	-36.9831			7.82367	-41.3379			8.36875	-41.5388			8.39461	-41.1823			8.5305	-32.1218			7.31106	37.3808			4.91063	47.8754			6.8061	46.6255
5.46553	38.663			6.41226	-37.0837			6.58614	-36.858			7.84836	-41.1919			8.38268	-41.3998			8.40716	-41.0448			8.45329	-31.9968			7.39316	37.2558			4.96056	47.7504			6.79234	46.5005
5.47396	38.538			6.46111	-36.9587			6.63715	-36.7324			7.87509	-41.046			8.39508	-41.2628			8.42029	-40.899			8.3783	-31.8718			7.47624	37.1308			5.01243	47.6254			6.73521	46.3755
5.48457	38.413			6.51159	-36.8337			6.68975	-36.6068			7.90392	-40.9			8.40884	-41.1258			8.43553	-40.7532			8.30328	-31.7468			7.56026	37.0058			5.0662	47.5004			6.67957	46.2505
5.49735	38.288			6.56367	-36.7087			6.74445	-36.4818			7.93846	-40.7516			8.42314	-40.9869			8.45493	-40.6174			8.22988	-31.6218			7.64521	36.8808			5.12182	47.3754			6.62544	46.1255
5.51229	38.163			6.61732	-36.5837			6.80065	-36.3568			7.97129	-40.6033			8.43934	-40.8481			8.47607	-40.4815			8.15717	-31.4968			7.73105	36.7558			5.17925	47.2504			6.57285	46.0005
5.52938	38.038			6.67254	-36.4587			6.85833	-36.2318			8.00784	-40.4569			8.4575	-40.7103			8.49679	-40.3414			8.08554	-31.3718			7.81745	36.6308			5.23844	47.1253			6.52184	45.8755
5.54859	37.913			6.72915	-36.3337			6.91592	-36.1068			8.04647	-40.3105			8.47751	-40.5725			8.51936	-40.2012			8.01463	-31.2468			7.84288	36.5058			5.29922	47.0003			6.47243	45.7505
5.56989	37.7869			6.78732	-36.2087			6.97642	-35.9816			8.08687	-40.1641			8.49912	-40.4339			8.5324	-39.645			7.9455	-31.1218			7.83867	36.3808			5.36164	46.8753			6.42465	45.6255
5.59332	37.6607			6.84693	-36.0837			7.03744	-35.8564			8.12932	-40.0177			8.52259	-40.2953			8.57588	-39.0887			7.87726	-30.9968			7.83608	36.2558			5.42569	46.7503			6.37854	45.5005
5.6193	37.5351			6.90807	-35.9587			7.10095	-35.7314			8.17388	-39.8708			8.54841	-40.1571			8.6049	-38.9488			7.81005	-30.8717			7.83513	36.1308			5.4915	46.6253			6.33411	45.3755
5.64722	37.4095			6.97034	-35.8337			7.16412	-35.6063			8.22036	-39.724			8.57579	-40.0189			8.63575	-38.8089			7.74377	-30.7467			7.8358	36.0058			5.55886	46.5003			6.29141	45.2505
5.67679	37.2845			7.03414	-35.7087			7.22907	-35.4808			8.24999	-39.5858			8.60465	-39.8806			8.6689	-38.6728			7.67887	-30.6217			7.83811	35.8808			5.62773	46.3753			6.25045	45.1255
5.70837	37.1595			7.09927	-35.5837			7.29531	-35.3552			8.28136	-39.4476			8.63442	-39.7423			8.70347	-38.5366			7.61511	-30.4967			7.84204	35.7558			5.69805	46.2503			6.21127	45.0005
5.74194	37.0345			7.16569	-35.4587			7.3626	-35.2301			8.31007	-39.3089			8.66322	-39.6023			8.739	-38.3959			7.55333	-30.3717			7.84761	35.6308			5.7698	46.1253			6.17389	44.8755
5.77745	36.9095			7.23339	-35.3337			7.43112	-35.105			8.34063	-39.1702			8.69153	-39.4622			8.77625	-38.2552			7.49137	-30.2467			7.85479	35.5058			5.84292	46.0003			6.13833	44.7505
5.81489	36.7845			7.30232	-35.2087			7.50053	-34.9785			8.37304	-39.0307			8.71045	-39.3158			8.77752	-38.0828			7.43256	-30.1217			7.86359	35.3808			5.91738	45.8753			6.10463	44.6255
5.85422	36.6595			7.37247	-35.0837			7.57115	-34.8521			8.4073	-38.8913			8.73052	-39.1693			8.78164	-37.9104			7.37388	-29.9966			7.87401	35.2558			5.99315	45.7503			6.0728	44.5005
5.89542	36.5345			7.4438	-34.9587			7.64388	-34.7265			8.44339	-38.7527			8.72727	-38.9988			8.76999	-37.7377			7.31728	-29.8716			7.88604	35.1308			6.07018	45.6253			6.04287	44.3755
5.93845	36.4095			7.51629	-34.8337			7.71773	-34.601			8.48125	-38.614			8.72646	-38.8283			8.7583	-37.5651			7.26208	-29.7466			7.89968	35.0058			6.14844	45.5003			6.01487	44.2505
5.98293	36.2819			7.5899	-34.7087			7.78786	-34.4645			8.51755	-38.4645			8.72098	-38.6482			8.70892	-37.414			7.20776	-29.6216			7.91491	34.8808			6.22823	45.3753			5.98881	44.1255
6.02923	36.1543			7.66462	-34.5837			7.85863	-34.328			8.55593	-38.3149			8.7172	-38.4682			8.66053	-37.2629			7.15485	-29.4966			7.93173	34.7558			6.23229	45.2503			5.96471	44.0005
6.07784	36.0252			7.74041	-34.4587			7.93069	-34.1875			8.58427	-38.0582			8.6895	-38.3212			8.58347	-37.1378			7.10392	-29.3716			7.95014	34.6308			6.1913	45.1253			5.94259	43.8755
6.12807	35.8961			7.81725	-34.3337			8.00391	-34.047			8.61898	-37.8015			8.65531	-38.1743			8.50736	-37.0127			7.05414	-29.2466			7.97012	34.5058			6.15209	45.0003			5.92247	43.7505
6.18	35.7711			7.89512	-34.2087			8.07531	-33.8887			8.62347	-37.6263			8.58064	-38.0492			8.43216	-36.8874			7.00566	-29.1216			7.99166	34.3808			6.11476	44.8753			5.90437	43.6255
6.23338	35.6461			7.97398	-34.0837			8.14838	-33.7303			8.62676	-37.451			8.50444	-37.924			8.35797	-36.762			6.95873	-28.9966			8.01475	34.2558			6.07927	44.7503			5.88829	43.5005
6.28859	35.5211			8.05382	-33.9587			8.22543	-33.5612			8.55351	-37.3256			8.42913	-37.7987			8.28473	-36.6354			6.9138	-28.8716			8.03938	34.1308			6.04565	44.6253			5.87426	43.3755
6.34524	35.3961			8.13461	-33.8337			8.3044	-33.3921			8.47866	-37.2001			8.35465	-37.6734			8.21258	-36.5087			6.8694	-28.7466			8.06555	34.0058			6.01391	44.5003			5.86229	43.2505
6.40335	35.2711			8.21633	-33.7087			8.38451	-33.2143			8.40513	-37.075			8.28159	-37.5483			8.1415	-36.3828			6.82839	-28.6216			8.09323	33.8808			5.9841	44.3753			5.85237	43.1255
6.46296	35.1461			8.29894	-33.5837			8.46712	-33.0365			8.33198	-36.9499			8.20959	-37.4232			8.07153	-36.2569			6.78774	-28.4966			8.12242	33.7558			5.95622	44.2503			5.84453	43.0005
6.52406	35.0211			8.38244	-33.4587			8.51649	-32.9018			8.25977	-36.8246			8.13922	-37.2978			8.00285	-36.1305			6.749	-28.3716			8.1531	33.6308			5.9303	44.1253			5.83877	42.8755
6.58659	34.8961			8.46681	-33.3337			8.56251	-32.767			8.18798	-36.6993			8.06867	-37.1725			7.9352	-36.0041			6.71196	-28.2466			8.18526	33.5058			5.90636	44.0003			5.83509	42.7505
6.65054	34.7711			8.55034	-33.2086			8.55943	-32.6272			8.11948	-36.5741			8.00031	-37.0474			7.86893	-35.879			6.67716	-28.1216			8.21888	33.3808			5.88441	43.8753			5.83356	42.6255
6.71587	34.6461			8.56052	-33.0836			8.55793	-32.4873			8.05071	-36.4489			7.93282	-36.9224			7.80359	-35.7539			6.6441	-27.9966			8.25395	33.2558			5.86448	43.7503			5.83381	42.5005
6.78254	34.5211			8.55599	-32.9586			8.49772	-32.3547			7.98319	-36.3237			7.86609	-36.7972			7.73952	-35.6288			6.61215	-27.8716			8.29045	33.1308			5.8465	43.6253			5.83638	42.3755
6.85054	34.3961			8.55296	-32.8336			8.42617	-32.2221			7.91684	-36.1985			7.80026	-36.672			7.67669	-35.5037			6.58179	-27.7466			8.32838	33.0058			5.83057	43.5003			5.84103	42.2505
6.91981	34.2711			8.4949	-32.7086			8.35474	-32.0971			7.85262	-36.0734			7.73688	-36.5469			7.61509	-35.3783			6.55319	-27.6216			8.3677	32.8808			5.81677	43.3753			5.84776	42.1255
6.99034	34.1461			8.42278	-32.5835			8.28436	-31.972			7.78704	-35.9483			7.67415	-36.4218			7.5548	-35.253			6.52623	-27.4966			8.40841	32.7558			5.80505	43.2503			5.85657	42.0005
7.06209	34.0211			8.35136	-32.4585			8.21508	-31.847			7.72528	-35.8231			7.6129	-36.2966			7.49585	-35.1279			6.50137	-27.3716			8.45049	32.6308			5.79541	43.1253			5.8676	41.8755
7.13503	33.8961			8.281	-32.3335			8.14691	-31.722			7.66403	-35.6978			7.55245	-36.1715			7.43803	-35.0028			6.47835	-27.2466			8.49392	32.5058			5.78786	43.0003			5.88031	41.7505
7.20914	33.7711			8.21173	-32.2085			8.07954	-31.5969			7.60409	-35.5726			7.49339	-36.0464			7.38196	-34.8775			6.4572	-27.1216			8.53869	32.3808			5.78241	42.8753			5.89531	41.6255
7.28426	33.6461			8.14357	-32.0835			8.01334	-31.4717			7.5447	-35.4475			7.43517	-35.9213			7.32574	-34.7523			6.43792	-26.9966			8.58478	32.2558			5.77905	42.7503			5.91234	41.5005
7.36055	33.5209			8.07654	-31.9585			7.94854	-31.3463			7.48775	-35.3222			7.37998	-35.7961			7.27116	-34.6272			6.42053	-26.8716			8.63217	32.1308			5.77779	42.6253			5.93141	41.3755
7.43791	33.3958			8.01068	-31.8335			7.88496	-31.2209			7.43204	-35.197			7.32441	-35.6709			7.21647	-34.5021			6.40504	-26.7466			8.68084	32.0058			5.77864	42.5003			5.95247	41.2505
7.51639	33.2708			7.94599	-31.7085			7.82263	-31.0941			7.37697	-35.0718			7.27153	-35.5457			7.16132	-34.3771			6.39122	-26.6216			8.73045	31.8808			5.78159	42.3753			5.97541	41.1255
7.59589	33.1458			7.88251	-31.5835			7.76161	-30.9673			7.32318	-34.9467			7.21914	-35.4206			7.10762	-34.2521			6.37908	-26.4966			8.78131	31.7558			5.78663	42.2503			6.00032	41.0005
7.67663	33.0196			7.82011	-31.4585			7.70166	-30.838			7.27077	-34.8215			7.16463	-35.2953			7.05539	-34.1271			6.36926	-26.3716			8.83372	31.6308			5.79376	42.1253			6.02731	40.8755
7.75836	32.8934			7.75896	-31.3335			7.64306	-30.7088			7.21982	-34.6963			7.11121	-35.1701			7.00466	-34.0021			6.36012	-26.2466			8.88735	31.5058			5.80299	42.0003			6.05623	40.7505
7.84078	32.7684			7.69925	-31.2085			7.58594	-30.5838			7.16796	-34.5711			7.05914	-35.0442			6.95545	-33.8771			6.33548	-26.1213			8.94216	31.3808			5.81429	41.8753			6.08285	40.6255
7.92411	32.6434			7.64084	-31.0835			7.53018	-30.4588			7.11694	-34.4459			7.0086	-34.9184			6.9078	-33.7521			6.31242	-25.9961			8.99815	31.2558			5.82766	41.7503			6.10951	40.5005
8.00787	32.5179			7.58376	-30.9585			7.4758	-30.3338			7.06845	-34.3208			6.95942	-34.7934			6.86172	-33.6271			6.28564	-25.8711			9.0553	31.1308			5.8431	41.6253			6.13685	40.3755
8.09253	32.3924			7.52804	-30.8335			7.42281	-30.2088			7.02097	-34.1957			6.91179	-34.6684			6.81725	-33.5021			6.26058	-25.746			9.11358	31.0058			5.86059	41.5003			6.16604	40.2505
8.17803	32.2486			7.4737	-30.7085			7.37124	-30.0838			6.97588	-34.0704			6.86574	-34.5434			6.77441	-33.3771			6.23733	-25.621			9.17299	30.8808			5.88011	41.3753			6.19707	40.1255
8.26489	32.1047			7.42076	-30.5835			7.3209	-29.9587			6.93098	-33.9451			6.82129	-34.4184			6.73322	-33.2521			6.216	-25.496			9.23349	30.7558			5.90165	41.2503			6.22991	40.0005
8.31616	31.9647			7.36906	-30.4585			7.26928	-29.8336			6.88814	-33.82			6.77858	-34.288			6.69371	-33.1271			6.19671	-25.371			9.29508	30.6308			5.92519	41.1253			6.26454	39.8755
8.33589	31.8248			7.31837	-30.3335			7.21844	-29.7085			6.84618	-33.6948			6.73761	-34.1576			6.65591	-33.0021			6.1791	-25.246			9.35774	30.5058			5.95071	41.0003			6.30095	39.7505
8.25955	31.6998			7.2695	-30.2085			7.16949	-29.5831			6.80711	-33.5697			6.69814	-34.0326			6.61993	-32.8771			6.16391	-25.121			9.42144	30.3808			5.9782	40.8753			6.33913	39.6255
8.18307	31.5748			7.22167	-30.0835			7.1206	-29.4578			6.76956	-33.4445			6.66037	-33.9076			6.5855	-32.7521			6.15007	-24.9959			9.48617	30.2558			6.00763	40.7503			6.37882	39.5005
8.10823	31.4498			7.17211	-29.9584			7.07303	-29.3326			6.73329	-33.3192			6.62468	-33.7815			6.55296	-32.6271			6.13905	-24.8709			9.55191	30.1308			6.03898	40.6253			6.42038	39.3755
8.03442	31.3248			7.1236	-29.8333			7.02605	-29.2074			6.69874	-33.1939			6.59077	-33.6553			6.52222	-32.5021			6.1293	-24.7459			9.61865	30.0058			6.07223	40.5003			6.4636	39.2505
7.9626	31.1997			7.07706	-29.708			6.98261	-29.0823			6.66642	-33.0686			6.55817	-33.5297			6.49329	-32.3771			6.12199	-24.6209			9.67105	29.8808			6.10735	40.3753			6.50848	39.1255
7.8899	31.0747			7.03107	-29.5828			6.93982	-28.9572			6.63452	-32.9433			6.52737	-33.4042			6.46619	-32.2521			6.11596	-24.4958			9.7047	29.7558			6.14431	40.2503			6.55497	39.0005
7.81958	30.9497			6.98698	-29.4575			6.8988	-28.832			6.60585	-32.8182			6.49935	-33.2787			6.44094	-32.1271			6.11295	-24.3708			9.73941	29.6308			6.1831	40.1253			6.60306	38.8755
7.75039	30.8247			6.9445	-29.3323			6.85944	-28.7069			6.57899	-32.693			6.47264	-33.1531			6.41757	-32.0021			6.11182	-24.2458			9.77538	29.5058			6.22367	40.0003			6.65271	38.7505
7.68241	30.6997			6.90337	-29.2071			6.82193	-28.5817			6.55452	-32.5679			6.44715	-33.0271			6.39608	-31.8771			6.11242	-24.1208			9.81205	29.3808			6.26566	39.8753			6.70391	38.6255
7.61562	30.5747			6.86388	-29.082			6.78606	-28.4564			6.53191	-32.4427			6.42301	-32.9011			6.37649	-31.7521			6.11501	-23.9958			9.84996	29.2558			6.30794	39.7503			6.75661	38.5005
7.55004	30.4497			6.82625	-28.956			6.75175	-28.3313			6.50351	-32.3175			6.40172	-32.7752			6.35882	-31.6271			6.11925	-23.8708			9.88965	29.1308			6.34659	39.6253			6.81079	38.3755
7.4857	30.3247			6.78991	-28.83			6.71911	-28.2061			6.4768	-32.1923			6.38147	-32.6493			6.34307	-31.5021			6.1255	-23.7458			9.93056	29.0058			6.38696	39.5003			6.86644	38.2505
7.42249	30.1997			6.75594	-28.7035			6.68796	-28.081			6.45035	-32.067			6.36372	-32.5221			6.32926	-31.3771			6.13454	-23.6208			9.92733	28.8807			6.42902	39.3753			6.92351	38.1255
7.3604	30.0747			6.7233	-28.5771			6.65859	-27.9559			6.42576	-31.9417			6.34762	-32.3949			6.31741	-31.2521			6.14534	-23.4958			9.88598	28.7556			6.47274	39.2503			6.98198	38.0005
7.29994	29.9497			6.69256	-28.4516			6.6319	-27.8307			6.40269	-31.816			6.33383	-32.2692			6.30751	-31.1271			6.15794	-23.3707			9.84386	28.6306			6.51795	39.1253			7.02809	37.8755
7.24039	29.8247			6.66361	-28.3262			6.60646	-27.7056			6.3807	-31.6904			6.32169	-32.1435			6.29958	-31.0021			6.17228	-23.2457			9.80293	28.5056			6.56477	39.0003			7.06477	37.7505
7.18264	29.6997			6.63653	-28.1989			6.58209	-27.5805			6.36362	-31.5652			6.31168	-32.0155			6.29349	-30.8771			6.18906	-23.1207			9.7483	28.3806			6.61333	38.8753			7.0406	37.6255
7.12618	29.5747			6.61122	-28.0716			6.55901	-27.4554			6.34735	-31.4401			6.30372	-31.8875			6.28934	-30.752			6.2073	-22.9956			9.69207	28.2556			6.66345	38.7503			7.01624	37.5005
7.07095	29.4497			6.5877	-27.9459			6.5267	-27.3301			6.3319	-31.3148			6.29771	-31.7625			6.28753	-30.627			6.22783	-22.8706			9.63651	28.1306			6.7151	38.6253			6.99222	37.3755
7.01716	29.3247			6.56603	-27.8202			6.4962	-27.2049			6.3184	-31.1895			6.29367	-31.6374			6.28712	-30.502			6.2498	-22.7456			9.58206	28.0056			6.76825	38.5003			6.96992	37.2505
6.9649	29.1997			6.53698	-27.695			6.46936	-27.0798			6.30921	-31.064			6.29161	-31.512			6.28528	-30.3768			6.2745	-22.6206			9.52875	27.8806			6.8232	38.3753			6.94937	37.1255
6.91338	29.0747			6.50975	-27.5699			6.44165	-26.9546			6.30143	-30.9385			6.28853	-31.3866			6.28232	-30.2516			6.30045	-22.4956			9.47659	27.7556			6.87868	38.2503			6.93056	37.0005
6.86443	28.9497			6.48122	-27.4446			6.41899	-26.8291			6.29455	-30.8132			6.28344	-31.2614			6.28157	-30.1264			6.32853	-22.3706			9.42559	27.6306			6.93619	38.1253			6.91352	36.8755
6.81705	28.8247			6.45453	-27.3194			6.39705	-26.7036			6.28873	-30.6879			6.28022	-31.1362			6.28281	-30.0011			6.35784	-22.2455			9.37577	27.5056			6.9951	38.0003			6.89825	36.7505
6.77125	28.6997			6.42981	-27.1941			6.37666	-26.5784			6.28267	-30.5626			6.27867	-31.0109			6.27453	-29.8759			6.38998	-22.1205			9.32715	27.3806			7.04292	37.8753			6.88476	36.6255
6.72697	28.5747			6.40699	-27.0688			6.3582	-26.4532			6.27785	-30.4373			6.27899	-30.8856			6.26713	-29.7508			6.42328	-21.9955			9.27974	27.2556			7.08006	37.7503			6.87306	36.5005
6.68395	28.4497			6.38491	-26.9435			6.34187	-26.3279			6.27513	-30.312			6.27096	-30.7605			6.26246	-29.6256			6.45828	-21.8705			9.23356	27.1306			7.11892	37.6253			6.86317	36.3755
6.6425	28.3247			6.36474	-26.8181			6.32735	-26.2026			6.27441	-30.1867			6.26359	-30.6355			6.25931	-29.5005			6.49464	-21.7455			9.18863	27.0056			7.13429	37.5003			6.85507	36.2505
6.60331	28.1997			6.34809	-26.6929			6.31491	-26.0773			6.26734	-30.0615			6.25876	-30.5103			6.25717	-29.3754			6.53325	-21.6205			9.14496	26.8806			7.11098	37.3753			6.84879	36.1255
6.56583	28.0747			6.33339	-26.5677			6.30424	-25.952			6.26155	-29.9363			6.25591	-30.3851			6.25363	-29.2504			6.57317	-21.4955			9.10256	26.7556			7.08938	37.2503			6.84432	36.0005
6.52999	27.9497			6.31993	-26.4424			6.29565	-25.8268			6.25677	-29.8111			6.25511	-30.26			6.25175	-29.1254			6.61506	-21.3705			9.06146	26.6306			7.06949	37.1253			6.84167	35.8755
6.49569	27.8247			6.30844	-26.3172			6.28885	-25.7016			6.25249	-29.6859			6.25602	-30.1348			6.25185	-29.0004			6.65863	-21.2455			9.02166	26.5056			7.05134	37.0003			6.84083	35.7505
6.46317	27.6997			6.29941	-26.192			6.2801	-25.5759			6.25319	-29.5608			6.25715	-30.0096			6.25394	-28.8754			6.70384	-21.1205			8.98318	26.3806			7.03492	36.8753			6.84191	35.6255
6.43245	27.5747			6.28896	-26.0669			6.27129	-25.4501			6.25588	-29.4358			6.25822	-29.8843			6.25802	-28.7504			6.75066	-20.9955			8.94603	26.2556			7.02026	36.7503			6.84455	35.5005
6.40356	27.4497			6.27693	-25.9419			6.26317	-25.3251			6.25775	-29.3106			6.26083	-29.7591			6.26409	-28.6254			6.79897	-20.8705			8.91024	26.1306			7.00736	36.6253			6.84919	35.3755
6.37651	27.3247			6.26687	-25.8169			6.25704	-25.2001			6.26161	-29.1854			6.26528	-29.6339			6.27214	-28.5004			6.84858	-20.7455			8.87581	26.0056			6.99623	36.5003			6.85563	35.2505
6.35132	27.1997			6.25879	-25.6919			6.25289	-25.0748			6.26667	-29.0603			6.27143	-29.5081			6.28216	-28.3754			6.89447	-20.6204			8.84275	25.8806			6.98687	36.3753			6.86389	35.1255
6.32801	27.0747			6.25268	-25.5669			6.2506	-24.9494			6.27372	-28.9351			6.27958	-29.3823			6.29414	-28.2504			6.94193	-20.4952			8.81108	25.7556			6.97929	36.2503			6.87395	35.0005
6.30764	26.9497			6.24857	-25.4419			6.25034	-24.8244			6.28462	-28.81			6.28951	-29.2573			6.30809	-28.1254			6.88867	-20.3702			8.78082	25.6306			6.97349	36.1253			6.88581	34.8755
6.28772	26.8247			6.24644	-25.3169			6.25173	-24.6994			6.29526	-28.6849			6.3014	-29.1323			6.32398	-28.0004			6.83509	-20.2452			8.75197	25.5056			6.96948	36.0003			6.89945	34.7505
6.27045	26.6997			6.24625	-25.1919			6.25393	-24.5742			6.30944	-28.5597			6.31533	-29.0072			6.34181	-27.8754			6.78296	-20.1202			8.72454	25.3806			6.96727	35.8753			6.91488	34.6255
6.25512	26.5747			6.24806	-25.0669			6.25579	-24.4491			6.32428	-28.4345			6.3312	-28.8822			6.36156	-27.7504			6.7319	-19.9952			8.69856	25.2556			6.96684	35.7503			6.93209	34.5005
6.23275	26.4492			6.25191	-24.9419			6.25842	-24.3238			6.34161	-28.3093			6.34937	-28.7521			6.38322	-27.6254			6.68339	-19.8702			8.67402	25.1306			6.96821	35.6253			6.95117	34.3755
6.21103	26.3238			6.25774	-24.8169			6.26306	-24.1984			6.36086	-28.1841			6.36962	-28.6219			6.40678	-27.5004			6.6361	-19.7452			8.65094	25.0056			6.97137	35.5003			6.97172	34.2505
6.18074	26.1988			6.26475	-24.6917			6.27042	-24.0733			6.38138	-28.0589			6.39126	-28.4968			6.43221	-27.3754			6.5904	-19.6202			8.62932	24.8806			6.97632	35.3753			6.99392	34.1255
6.15118	26.0737			6.26962	-24.5665			6.27975	-23.9481			6.4038	-27.9338			6.41456	-28.3717			6.4595	-27.2504			6.5465	-19.4952			8.60919	24.7556			6.98306	35.2503			7.01742	34.0005
6.12113	25.9487			6.27762	-24.4414			6.29055	-23.823			6.42912	-27.8086			6.44012	-28.2441			6.48862	-27.1254			6.50496	-19.3702			8.59054	24.6306			6.99158	35.1253			7.04311	33.8755
6.09298	25.8237			6.28711	-24.3163			6.30331	-23.6979			6.45562	-27.6835			6.46762	-28.1165			6.51957	-27.0004			6.46372	-19.2452			8.57339	24.5056			7.00187	35.0003			7.07051	33.7505
6.06642	25.6987			6.29813	-24.1912			6.31844	-23.5727			6.48366	-27.5584			6.49718	-27.9909			6.55227	-26.8753			6.42631	-19.1201			8.55773	24.3806			7.01394	34.8753			7.09977	33.6255
6.04174	25.5737			6.3109	-24.0661			6.33503	-23.4476			6.51352	-27.4333			6.52858	-27.8653			6.58668	-26.7503			6.3889	-18.9951			8.54359	24.2556			7.02777	34.7503			7.1307	33.5005
6.01902	25.4487			6.32563	-23.9409			6.35391	-23.3224			6.54507	-27.308			6.56127	-27.7403			6.62295	-26.6253			6.3548	-18.8701			8.53096	24.1306			7.04336	34.6253			7.16172	33.3754
5.99828	25.3237			6.3423	-23.8157			6.37422	-23.1973			6.5784	-27.1828			6.59575	-27.6153			6.66095	-26.5003			6.32267	-18.7451			8.51985	24.0056			7.06068	34.5003			7.19262	33.2504
5.97926	25.1987			6.36113	-23.6898			6.3969	-23.0722			6.61398	-27.0575			6.63238	-27.489			6.70066	-26.3753			6.29282	-18.6201			8.51027	23.8806			7.07973	34.3753			7.16242	33.1253
5.96224	25.0737			6.38184	-23.5639			6.42076	-22.947			6.6513	-26.9323			6.67078	-27.3627			6.74205	-26.2503			6.265	-18.4951			8.50222	23.7556			7.10051	34.2503			7.13384	33.0003
5.94752	24.9487			6.40437	-23.4388			6.4476	-22.8218			6.69159	-26.8072			6.71043	-27.2377			6.7851	-26.1253			6.23835	-18.3701			8.4957	23.6306			7.123	34.1253			7.10479	32.8753
5.93482	24.8237			6.42872	-23.3136			6.47479	-22.6966			6.7332	-26.682			6.75176	-27.1127			6.82978	-26.0003			6.21376	-18.2451			8.49072	23.5056			7.14719	34.0003			7.0774	32.7503
5.92527	24.6987			6.45491	-23.1875			6.50553	-22.5715			6.77636	-26.5569			6.79573	-26.9854			6.87597	-25.8753			6.19174	-18.1201			8.48728	23.3806			7.17303	33.8753			7.05167	32.6253
5.9162	24.5737			6.48297	-23.0614			6.53731	-22.4463			6.82088	-26.4317			6.84137	-26.858			6.92332	-25.7503			6.17139	-17.9951			8.48538	23.2556			7.20054	33.7503			7.02764	32.5003
5.91006	24.4487			6.51283	-22.9351			6.57116	-22.3211			6.86578	-26.3065			6.88503	-26.7042			6.92711	-25.6253			6.15258	-17.8701			8.48502	23.1306			7.22982	33.6253			7.0053	32.3753
5.90598	24.3237			6.54448	-22.8087			6.60646	-22.196			6.91201	-26.1812			6.93125	-26.5504			6.87383	-25.5003			6.13579	-17.7451			8.4862	23.0056			7.26051	33.5003			6.98468	32.2503
5.90396	24.1987			6.57804	-22.6809			6.64305	-22.0709			6.94003	-26.0496			6.91927	-26.4241			6.82201	-25.3753			6.1218	-17.6201			8.48898	22.8806			7.29299	33.3753			6.96578	32.1253
5.90374	24.0737			6.61346	-22.5531			6.68136	-21.9458			6.96746	-25.9181			6.8791	-26.2979			6.77165	-25.2503			6.10998	-17.4951			8.49256	22.7556			7.32707	33.2503			6.94861	32.0003
5.90493	23.9487			6.65058	-22.4235			6.72248	-21.8207			6.93445	-25.7908			6.82731	-26.1729			6.7228	-25.1253			6.10034	-17.3701			8.49836	22.6306			7.36274	33.1253			6.93319	31.8753
5.90819	23.8237			6.68949	-22.2939			6.76511	-21.6955			6.89911	-25.6636			6.77697	-26.0479			6.67548	-25.0003			6.09289	-17.2451			8.5057	22.5056			7.39998	33.0003			6.91953	31.7503
5.91467	23.6987			6.72991	-22.1687			6.80905	-21.5702			6.84741	-25.5386			6.72813	-25.9229			6.6297	-24.8753			6.08466	-17.12			8.51457	22.3806			7.43877	32.8753			6.90763	31.6253
5.9226	23.5737			6.772	-22.0436			6.85446	-21.4449			6.79719	-25.4136			6.68082	-25.7979			6.5855	-24.7503			6.07474	-16.995			8.48249	22.2556			7.47909	32.7503			6.8975	31.5003
5.93214	23.4486			6.81606	-21.9184			6.90131	-21.3197			6.7495	-25.2885			6.63506	-25.6729			6.54291	-24.6253			6.06584	-16.87			8.41879	22.1306			7.52092	32.6253			6.88932	31.3753
5.94373	23.3236			6.86133	-21.7932			6.94901	-21.1946			6.7033	-25.1635			6.59088	-25.5479			6.50193	-24.5003			6.05891	-16.745			8.35622	22.0056			7.56424	32.5003			6.88237	31.2503
5.95812	23.1986			6.90843	-21.668			6.96648	-21.0652			6.65799	-25.0385			6.54829	-25.4229			6.46261	-24.3753			6.05383	-16.62			8.29481	21.8806			7.60903	32.3753			6.86433	31.1253
5.97453	23.0736			6.95669	-21.5429			6.98586	-20.9358			6.61425	-24.9135			6.50733	-25.2979			6.42495	-24.2503			6.05072	-16.495			8.23458	21.7556			7.65527	32.2503			6.84156	31.0003
5.99251	22.9486			6.97501	-21.4094			6.94699	-20.8097			6.57262	-24.7885			6.46802	-25.1729			6.38899	-24.1253			6.04971	-16.37			8.17554	21.6306			7.70293	32.1253			6.82053	30.8753
6.01206	22.8236			6.99366	-21.2759			6.90752	-20.6836			6.53175	-24.6635			6.43037	-25.0479			6.35475	-24.0003			6.05067	-16.245			8.11772	21.5056			7.752	32.0003			6.80126	30.7503
6.03448	22.6986			6.95236	-21.1486			6.85636	-20.5586			6.49261	-24.5385			6.39442	-24.9229			6.32224	-23.8753			6.05362	-16.12			8.06113	21.3806			7.80246	31.8753			6.78389	30.6253
6.05862	22.5736			6.91268	-21.0214			6.80668	-20.4335			6.45515	-24.4135			6.36018	-24.7979			6.29149	-23.7503			6.05854	-15.995			8.00581	21.2556			7.85427	31.7503			6.76781	30.5003
6.0845	22.4486			6.8615	-20.8962			6.75856	-20.3085			6.42059	-24.2885			6.32787	-24.6723			6.26252	-23.6253			6.06543	-15.87			7.95177	21.1306			7.90743	31.6253			6.75387	30.3753
6.11232	22.3235			6.8118	-20.7711			6.71196	-20.1835			6.38636	-24.1635			6.29717	-24.5468			6.23534	-23.5003			6.07428	-15.745			7.89904	21.0056			7.9619	31.5003			6.74172	30.2503
6.14168	22.1985			6.7638	-20.646			6.66716	-20.0583			6.35433	-24.0385			6.26821	-24.4218			6.20997	-23.3753			6.0851	-15.62			7.84762	20.8806			7.94963	31.3753			6.73138	30.1253
6.17293	22.0734			6.71732	-20.5209			6.62328	-19.9332			6.32405	-23.9135			6.24106	-24.2968			6.18643	-23.2503			6.09786	-15.495			7.79756	20.7556			7.91808	31.2502			6.72285	30.0003
6.20686	21.9484			6.6723	-20.3958			6.58174	-19.8081			6.29596	-23.7885			6.21571	-24.1718			6.16473	-23.1253			6.11257	-15.37			7.74886	20.6306			7.88494	31.1252			6.71614	29.8753
6.24256	21.8234			6.62886	-20.2707			6.54168	-19.6831			6.26913	-23.6635			6.19219	-24.0468			6.14488	-23.0003			6.12921	-15.245			7.70155	20.5056			7.85332	31.0002			6.71124	29.7503
6.2797	21.6984			6.587	-20.1457			6.50293	-19.5581			6.24439	-23.5385			6.17052	-23.9218			6.12693	-22.8752			6.14777	-15.12			7.65564	20.3806			7.82325	30.8752			6.70817	29.6253
6.31856	21.5734			6.54638	-20.0207			6.4658	-19.433			6.22093	-23.4135			6.1507	-23.7968			6.11083	-22.7502			6.16824	-14.995			7.61116	20.2556			7.79474	30.7502			6.70692	29.5003
6.35924	21.4484			6.50822	-19.8956			6.43083	-19.308			6.19948	-23.2884			6.13276	-23.6718			6.09666	-22.6252			6.19059	-14.87			7.56813	20.1306			7.7678	30.6252			6.7075	29.3753
6.40166	21.3233			6.47155	-19.7706			6.39745	-19.1829			6.17954	-23.1634			6.11671	-23.5468			6.0844	-22.5002			6.21483	-14.745			7.52658	20.0056			7.74245	30.5002			6.7099	29.2503
6.44584	21.1983			6.43637	-19.6455			6.36549	-19.0579			6.1633	-23.0384			6.10255	-23.4218			6.07405	-22.3752			6.24092	-14.62			7.48651	19.8806			7.71869	30.3752			6.71413	29.1253
6.49145	21.0733			6.40291	-19.5205			6.33529	-18.9329			6.14602	-22.9134			6.0903	-23.2968			6.06564	-22.2502			6.26885	-14.495			7.44795	19.7556			7.69655	30.2502			6.72018	29.0003
6.53919	20.9483			6.37124	-19.3955			6.3073	-18.8078			6.13367	-22.7884			6.07996	-23.1718			6.05915	-22.1252			6.2986	-14.37			7.41092	19.6306			7.67603	30.1252			6.72805	28.8753
6.58793	20.8232			6.3412	-19.2705			6.28107	-18.6827			6.12161	-22.6634			6.07155	-23.0468			6.05458	-22.0002			6.33016	-14.245			7.37543	19.5056			7.65715	30.0002			6.73773	28.7503
6.6388	20.6982			6.31301	-19.1455			6.2562	-18.5576			6.11202	-22.5384			6.06507	-22.9218			6.05195	-21.8752			6.3635	-14.12			7.34151	19.3806			7.6399	29.8752			6.74921	28.6253
6.69121	20.5732			6.28658	-19.0205			6.23315	-18.4325			6.10359	-22.4134			6.06052	-22.7968			6.05126	-21.7502			6.39859	-13.995			7.30916	19.2556			7.62432	29.7502			6.7625	28.5003
6.7378	20.4477			6.26181	-18.8955			6.2121	-18.3075			6.09709	-22.2884			6.05786	-22.6718			6.0525	-21.6252			6.43543	-13.87			7.27841	19.1306			7.61039	29.6252			6.77757	28.3753
6.78601	20.3223			6.23887	-18.7705			6.1929	-18.1825			6.09251	-22.1634			6.05714	-22.5467			6.05568	-21.5002			6.47397	-13.745			7.24928	19.0056			7.59813	29.5002			6.79443	28.2503
6.7399	20.1951			6.21813	-18.6441			6.17623	-18.0575			6.09144	-22.0383			6.05841	-22.4212			6.06081	-21.3752			6.5142	-13.62			7.22177	18.8806			7.58755	29.3752			6.8133	28.1253
6.69411	20.068			6.19868	-18.5176			6.16027	-17.9325			6.09033	-21.9133			6.06141	-22.2958			6.06787	-21.2502			6.55609	-13.495			7.19591	18.7556			7.57864	29.2502			6.83341	28.0003
6.63905	19.943			6.18155	-18.3924			6.1468	-17.8075			6.09277	-21.7883			6.06684	-22.1691			6.07686	-21.1252			6.59957	-13.37			7.17171	18.6306			7.57143	29.1252			6.85555	27.8753
6.58517	19.818			6.16631	-18.2672			6.13523	-17.6825			6.09666	-21.6633			6.07424	-22.0425			6.08777	-21.0002			6.64465	-13.245			7.14918	18.5056			7.5659	29.0002			6.87941	27.7503
6.53322	19.693			6.15292	-18.1422			6.12604	-17.5575			6.10156	-21.5383			6.08322	-21.9175			6.10059	-20.8752			6.69132	-13.12			7.12833	18.3806			7.56207	28.8752			6.905	27.6253
6.4812	19.568			6.14124	-18.0172			6.11789	-17.4325			6.1084	-21.4133			6.09413	-21.7925			6.11532	-20.7502			6.73955	-12.995			7.10918	18.2556			7.55993	28.7502			6.9323	27.5003
6.43263	19.443			6.13164	-17.8922			6.11215	-17.3074			6.11821	-21.2883			6.10694	-21.6675			6.13202	-20.6252			6.78932	-12.87			7.09173	18.1306			7.55949	28.6252			6.96128	27.3753
6.38567	19.318			6.12375	-17.7671			6.10835	-17.1823			6.12994	-21.1633			6.12166	-21.5425			6.15041	-20.5002			6.84061	-12.745			7.076	18.0056			7.56074	28.5002			6.99193	27.2503
6.34034	19.193			6.11803	-17.6421			6.10628	-17.0572			6.14283	-21.0383			6.13823	-21.4175			6.17081	-20.3752			6.89356	-12.62			7.062	17.8806			7.56345	28.3752			7.02424	27.1253
6.29669	19.068			6.11399	-17.5171			6.10615	-16.9322			6.15761	-20.9133			6.15662	-21.2925			6.19306	-20.2502			6.94758	-12.495			7.04973	17.7556			7.56782	28.2502			7.05819	27.0003
6.25439	18.943			6.11187	-17.3916			6.10805	-16.8071			6.17429	-20.7882			6.177	-21.1675			6.21715	-20.1252			7.00331	-12.37			7.0392	17.6306			7.55493	28.1252			7.09375	26.8753
6.2138	18.818			6.1117	-17.2661			6.11187	-16.682			6.19277	-20.6632			6.19923	-21.0425			6.24307	-20.0002			7.06045	-12.245			7.03042	17.5056			7.5398	28.0002			7.13092	26.7503
6.1753	18.693			6.11371	-17.14			6.11764	-16.557			6.21408	-20.5382			6.22331	-20.9175			6.27079	-19.8752			7.11897	-12.12			7.02339	17.3806			7.52634	27.8752			7.16966	26.6253
6.13857	18.568			6.11767	-17.014			6.12532	-16.432			6.23718	-20.4132			6.24921	-20.7925			6.30031	-19.7502			7.17884	-11.995			7.01812	17.2556			7.51457	27.7502			7.20997	26.5003
6.10363	18.443			6.12305	-16.8885			6.13466	-16.307			6.26156	-20.2882			6.27691	-20.6675			6.3316	-19.6252			7.24003	-11.87			7.01461	17.1306			7.50449	27.6252			7.25181	26.3753
6.07051	18.318			6.13034	-16.7631			6.14591	-16.182			6.28732	-20.1632			6.30641	-20.5425			6.36464	-19.5002			7.30253	-11.745			7.01286	17.0056			7.49611	27.5002			7.29516	26.2503
6.03924	18.193			6.14014	-16.638			6.1596	-16.057			6.31489	-20.0382			6.33765	-20.4173			6.39941	-19.3752			7.36653	-11.62			7.01287	16.8806			7.48943	27.3752			7.34002	26.1253
6.00983	18.068			6.15183	-16.513			6.17477	-15.932			6.34423	-19.9132			6.37054	-20.2921			6.43588	-19.2502			7.43127	-11.495			7.01464	16.7556			7.48445	27.2502			7.38635	26.0003
5.9823	17.943			6.16511	-16.3867			6.19187	-15.8069			6.37637	-19.7882			6.40541	-20.1657			6.47405	-19.1252			7.49751	-11.37			7.01818	16.6306			7.48119	27.1252			7.43413	25.8753
5.95661	17.818			6.1802	-16.2604			6.21084	-15.6818			6.41019	-19.6632			6.44204	-20.0393			6.51388	-19.0002			7.56494	-11.245			7.02348	16.5056			7.47963	27.0002			7.48334	25.7503
5.93257	17.693			6.19749	-16.1354			6.23188	-15.5568			6.44479	-19.5382			6.48016	-19.9143			6.55535	-18.8752			7.63355	-11.12			7.03053	16.3806			7.47979	26.8752			7.53395	25.6253
5.91047	17.568			6.21662	-16.0104			6.25419	-15.4318			6.48103	-19.4132			6.51994	-19.7893			6.59844	-18.7502			7.70324	-10.995			7.03933	16.2556			7.48166	26.7502			7.58595	25.5003
5.89068	17.443			6.23738	-15.8854			6.2786	-15.3067			6.51884	-19.2881			6.56137	-19.6643			6.64312	-18.6252			7.77403	-10.87			7.04988	16.1306			7.48531	26.6252			7.63932	25.3753
5.87235	17.318			6.25998	-15.7603			6.30483	-15.1817			6.55832	-19.1631			6.60441	-19.5393			6.68937	-18.5002			7.84591	-10.745			7.06218	16.0056			7.49037	26.5002			7.69402	25.2503
5.85613	17.193			6.28451	-15.6352			6.33262	-15.0567			6.60102	-19.0381			6.6493	-19.4143			6.73716	-18.3752			7.91904	-10.62			7.0762	15.8806			7.49736	26.3752			7.74997	25.1253
5.84191	17.068			6.31066	-15.5101			6.36218	-14.9317			6.64277	-18.913			6.69568	-19.2892			6.78647	-18.2502			7.993	-10.495			7.09196	15.7556			7.50605	26.2502			7.80718	25.0003
5.83029	16.943			6.33867	-15.3843			6.39389	-14.8067			6.68833	-18.788			6.74344	-19.1642			6.83728	-18.1252			8.0681	-10.37			7.10942	15.6306			7.51644	26.1252			7.86575	24.8753
5.81946	16.818			6.36847	-15.2586			6.42733	-14.6817			6.73504	-18.663			6.79272	-19.0392			6.88955	-18.0002			8.1442	-10.245			7.1286	15.5056			7.52852	26.0002			7.92557	24.7503
5.81167	16.693			6.40011	-15.1305			6.4629	-14.5567			6.78296	-18.538			6.84349	-18.9142			6.94326	-17.8752			8.22127	-10.12			7.14947	15.3806			7.5426	25.8752			7.98661	24.6253
5.80591	16.568			6.4332	-15.0025			6.50016	-14.4317			6.83199	-18.413			6.89572	-18.7892			6.99838	-17.7502			8.29929	-9.99501			7.17202	15.2556			7.55767	25.7502			8.04885	24.5003
5.80215	16.443			6.46847	-14.8758			6.53832	-14.3067			6.88361	-18.288			6.94939	-18.6642			7.05489	-17.6252			8.37824	-9.87001			7.19625	15.1306			7.57477	25.6252			8.11227	24.3753
5.80013	16.318			6.50539	-14.7492			6.57813	-14.1816			6.936	-18.163			7.00447	-18.5392			7.11276	-17.5002			8.4581	-9.74501			7.22213	15.0056			7.59352	25.5002			8.17685	24.2503
5.80015	16.193			6.54379	-14.6231			6.61983	-14.0566			6.98996	-18.038			7.06075	-18.4142			7.17196	-17.3751			8.53885	-9.62001			7.24966	14.8806			7.61392	25.3752			8.24257	24.1253
5.80221	16.068			6.58379	-14.497			6.66314	-13.9316			7.04518	-17.913			7.11838	-18.2892			7.23245	-17.2501			8.62047	-9.49501			7.27881	14.7556			7.63597	25.2502			8.3094	24.0003
5.80623	15.943			6.62563	-14.3719			6.70859	-13.8066			7.10201	-17.788			7.17757	-18.1642			7.29427	-17.1251			8.70294	-9.37001			7.30958	14.6306			7.65963	25.1252			8.37743	23.8753
5.81228	15.818			6.66897	-14.2469			6.75471	-13.6816			7.15998	-17.663			7.23806	-18.0392			7.35736	-17.0001			8.78624	-9.24501			7.34195	14.5056			7.68491	25.0002			8.44533	23.7503
5.82115	15.6929			6.71371	-14.1212			6.80269	-13.5566			7.21889	-17.538			7.30014	-17.9139			7.42168	-16.8751			8.87023	-9.12001			7.37589	14.3806			7.7118	24.8752			8.4455	23.6253
5.83025	15.5679			6.76003	-13.9955			6.85219	-13.4316			7.2791	-17.413			7.36265	-17.7887			7.48721	-16.7501			8.95495	-8.99501			7.4114	14.2556			7.74027	24.7502			8.43607	23.5002
5.84316	15.4429			6.8081	-13.8699			6.90335	-13.3066			7.34117	-17.288			7.42776	-17.6637			7.55393	-16.6251			9.04064	-8.87001			7.44846	14.1306			7.77031	24.6252			8.42616	23.3752
5.85655	15.3179			6.85769	-13.7444			6.95597	-13.1816			7.40419	-17.163			7.49325	-17.5387			7.6218	-16.5001			9.12708	-8.74501			7.48704	14.0056			7.80191	24.5002			8.41779	23.2502
5.87311	15.1929			6.90869	-13.6192			7.00916	-13.0566			7.46881	-17.038			7.55992	-17.4137			7.69082	-16.3751			9.21426	-8.62001			7.52712	13.8806			7.83505	24.3752			8.41096	23.1252
5.89165	15.0679			6.96108	-13.4941			7.06368	-12.9315			7.53459	-16.913			7.62776	-17.2887			7.76095	-16.2501			9.30216	-8.49501			7.5687	13.7556			7.86972	24.2502			8.40569	23.0002
5.91217	14.9429			7.0149	-13.3691			7.12085	-12.8065			7.60096	-16.788			7.69673	-17.1637			7.83216	-16.1251			9.39076	-8.37001			7.61174	13.6306			7.9059	24.1252			8.40211	22.8752
5.93463	14.8179			7.07012	-13.2441			7.17937	-12.6815			7.66848	-16.663			7.76682	-17.0387			7.90445	-16.0001			9.48004	-8.24501			7.65624	13.5056			7.94357	24.0002			8.39959	22.7502
5.95903	14.6929			7.12669	-13.119			7.23893	-12.5565			7.73795	-16.5379			7.83799	-16.9137			7.9777	-15.8751			9.56999	-8.12001			7.70216	13.3806			7.98271	23.8752			8.37636	22.6252
5.98536	14.5679			7.18461	-12.9939			7.29903	-12.4315			7.80691	-16.4129			7.91023	-16.7887			8.05197	-15.7501			9.66059	-7.99501			7.74949	13.2556			8.02331	23.7502			8.31037	22.5002
6.01345	14.4429			7.24395	-12.8683			7.36137	-12.3064			7.87877	-16.2879			7.98352	-16.6637			8.12731	-15.6251			9.75183	-7.87001			7.79821	13.1306			8.06535	23.6252			8.2455	22.3752
6.04343	14.3179			7.30428	-12.7428			7.42463	-12.1814			7.9513	-16.1629			8.05782	-16.5387			8.20363	-15.5001			9.84369	-7.74501			7.84829	13.0056			8.10881	23.5002			8.18176	22.2502
6.07537	14.1929			7.36626	-12.6175			7.48893	-12.0564			8.02427	-16.0379			8.13312	-16.4137			8.2809	-15.3751			9.93617	-7.62001			7.89972	12.8806			8.15353	23.3752			8.11918	22.1252
6.10883	14.0679			7.42936	-12.4922			7.55443	-11.9314			8.09826	-15.9129			8.20939	-16.2887			8.35911	-15.2501			10.0292	-7.49501			7.95248	12.7556			8.1993	23.2502			8.05779	22.0002
6.1435	13.9429			7.49374	-12.3665			7.62132	-11.8064			8.17399	-15.7879			8.28662	-16.1637			8.43822	-15.1251			10.1229	-7.37001			8.00653	12.6306			8.24691	23.1252			7.9976	21.8752
6.17963	13.8179			7.5592	-12.2408			7.68936	-11.6813			8.24842	-15.6628			8.36478	-16.0387			8.51822	-15.0001			10.2171	-7.24501			8.06187	12.5056			8.29587	23.0002			7.93863	21.7502
6.21879	13.6929			7.62594	-12.114			7.75814	-11.5563			8.32629	-15.5378			8.44401	-15.9133			8.5991	-14.8751			10.3118	-7.12001			8.11847	12.3806			8.3462	22.8752			7.88092	21.6252
6.25944	13.5679			7.69387	-11.9872			7.82803	-11.4313			8.40508	-15.4128			8.52404	-15.7878			8.68083	-14.7501			10.4069	-6.99501			8.17631	12.2556			8.39723	22.7502			7.82447	21.5002
6.30179	13.4428			7.76279	-11.8605			7.89969	-11.3063			8.48447	-15.2878			8.60496	-15.6628			8.76338	-14.6251			10.5028	-6.87001			8.23536	12.1306			8.34711	22.6252			7.76925	21.3752
6.34529	13.3178			7.83286	-11.7338			7.9717	-11.1813			8.56475	-15.1628			8.68665	-15.5378			8.84675	-14.5001			10.5991	-6.74501			8.29562	12.0056			8.29693	22.5002			7.71535	21.2502
6.39093	13.1928			7.90408	-11.6088			8.04516	-11.0563			8.64602	-15.0378			8.76912	-15.4128			8.93091	-14.3751			10.6959	-6.62001			8.35704	11.8806			8.23522	22.3752			7.66285	21.1252
6.43822	13.0678			7.97636	-11.4838			8.11963	-10.9313			8.72735	-14.9128			8.85241	-15.2878			9.01585	-14.2501			10.7933	-6.49501			8.41963	11.7556			8.17153	22.2502			7.61171	21.0002
6.4871	12.9428			8.04968	-11.3577			8.19447	-10.8063			8.80964	-14.7878			8.93641	-15.1628			9.10155	-14.1251			10.8911	-6.37001			8.48334	11.6306			8.10837	22.1252			7.56196	20.8752
6.53757	12.8178			8.12395	-11.2315			8.27029	-10.6813			8.89273	-14.6628			9.02118	-15.0378			9.18798	-14.0001			10.9894	-6.24501			8.54817	11.5056			8.04639	22.0002			7.5136	20.7502
6.58959	12.6928			8.19925	-11.1065			8.34822	-10.5563			8.97607	-14.5378			9.10691	-14.9126			9.27514	-13.8751			11.0875	-6.11998			8.61409	11.3806			7.98561	21.8752			7.46668	20.6252
6.64274	12.5678			8.27552	-10.9815			8.42625	-10.4312			9.06006	-14.4127			9.1932	-14.7874			9.36301	-13.7501			11.1861	-5.99495			8.68107	11.2556			7.92604	21.7502			7.4212	20.5002
6.69766	12.4428			8.35279	-10.8549			8.50529	-10.3062			9.14628	-14.2877			9.2801	-14.6621			9.45157	-13.6251			11.279	-5.86953			8.74894	11.1306			7.86772	21.6252			7.37723	20.3752
6.75405	12.3178			8.43099	-10.7284			8.58521	-10.1812			9.23322	-14.1627			9.36771	-14.5367			9.5408	-13.5001			11.2337	-5.74412			8.81775	11.0056			7.81067	21.5002			7.33465	20.2502
6.81166	12.1928			8.50991	-10.6031			8.66626	-10.0562			9.32088	-14.0377			9.45681	-14.4115			9.63069	-13.3751			11.1836	-5.61912			8.88783	10.8806			7.755	21.3752			7.29364	20.1252
6.87052	12.0677			8.58972	-10.4778			8.74815	-9.93121			9.40851	-13.9127			9.54569	-14.2863			9.72122	-13.2501			11.1345	-5.49412			8.91505	10.7556			7.70041	21.2502			7.25416	20.0002
6.9311	11.9427			8.67063	-10.3528			8.83048	-9.8062			9.4967	-13.7877			9.63622	-14.1613			9.81238	-13.125			11.0865	-5.36912			8.92126	10.6306			7.6473	21.1252			7.21624	19.8752
6.99302	11.8177			8.75204	-10.2278			8.91362	-9.6812			9.58557	-13.6627			9.72669	-14.0363			9.90415	-13			11.0395	-5.24412			8.92894	10.5056			7.59554	21.0002			7.17989	19.7502
7.0561	11.6927			8.83454	-10.1026			8.99794	-9.55619			9.67641	-13.5377			9.8178	-13.9113			9.99652	-12.875			10.9935	-5.11912			8.93808	10.3806			7.54517	20.8752			7.14512	19.6252
7.12047	11.5676			8.91784	-9.97736			9.0828	-9.43119			9.76665	-13.4127			9.90953	-13.7863			10.0895	-12.75			10.9485	-4.99412			8.94867	10.2556			7.49619	20.7502			7.11197	19.5002
7.1864	11.4426			9.00201	-9.85236			9.16848	-9.30619			9.85785	-13.2877			10.0018	-13.6613			10.183	-12.625			10.9047	-4.86912			8.96071	10.1306			7.44862	20.6252			7.08044	19.3752
7.25338	11.3176			9.08695	-9.72735			9.25466	-9.18118			9.94966	-13.1627			10.0948	-13.5363			10.2771	-12.5			10.8619	-4.74412			8.97419	10.0056			7.4025	20.5002			7.05056	19.2502
7.32149	11.1926			9.17244	-9.59789			9.34147	-9.05606			10.0419	-13.0377			10.1884	-13.4112			10.3717	-12.375			10.8202	-4.61912			8.98911	9.88064			7.35785	20.3752			7.02234	19.1252
7.3908	11.0676			9.25872	-9.46843			9.42899	-8.93094			10.1345	-12.9127			10.2826	-13.2861			10.4669	-12.25			10.7795	-4.49412			9.00546	9.75564			7.3147	20.2502			6.99579	19.0002
7.46146	10.9426			9.34568	-9.34335			9.51787	-8.80594			10.2277	-12.7877			10.3772	-13.1611			10.5626	-12.125			10.74	-4.36893			9.02323	9.63064			7.27305	20.1252			6.97093	18.8752
7.53286	10.8176			9.4333	-9.21827			9.60737	-8.68094			10.3214	-12.6627			10.4723	-13.0361			10.6588	-12			10.7015	-4.24374			9.04243	9.50564			7.23293	20.0002			6.94776	18.7502
7.60584	10.6926			9.52198	-9.0904			9.69701	-8.55592			10.4168	-12.5377			10.5677	-12.9111			10.7555	-11.875			10.6644	-4.11868			9.06304	9.38064			7.19436	19.8752			6.92632	18.6252
7.67967	10.5676			9.61095	-8.96253			9.7873	-8.43091			10.5117	-12.4126			10.6635	-12.7861			10.8527	-11.75			10.6281	-3.99362			9.08504	9.25564			7.15736	19.7502			6.90661	18.5002
7.75453	10.4423			9.70075	-8.8375			9.87848	-8.30587			10.6071	-12.2876			10.7607	-12.6611			10.9503	-11.625			10.5932	-3.86862			9.10845	9.13064			7.12195	19.6252			6.88864	18.3752
7.83044	10.3171			9.7912	-8.71247			9.97027	-8.18084			10.703	-12.1626			10.8573	-12.536			11.0485	-11.5			10.5594	-3.74362			9.13324	9.00564			7.08815	19.5002			6.87243	18.2502
7.90747	10.1921			9.8824	-8.58745			10.0626	-8.05584			10.8001	-12.0376			10.955	-12.4073			11.147	-11.375			10.5268	-3.61862			9.1594	8.88064			7.05598	19.3752			6.85798	18.1252
7.98531	10.0671			9.97394	-8.46242			10.1554	-7.93083			10.8972	-11.9126			11.0524	-12.2787			11.2432	-11.25			10.4954	-3.49362			9.18693	8.75564			7.02545	19.2502			6.84531	18.0002
8.06421	9.94204			10.0661	-8.33018			10.2489	-7.80581			10.9951	-11.7876			11.1515	-12.1468			11.1896	-11.125			10.465	-3.36857			9.21582	8.63064			6.99658	19.1252			6.83441	17.8752
8.14404	9.81704			10.159	-8.19793			10.3425	-7.68079			11.0925	-11.6626			11.2441	-12.0149			11.1371	-11			10.4359	-3.24352			9.24605	8.50564			6.96938	19.0002			6.8253	17.7502
8.22485	9.69204			10.2524	-8.06557			10.4374	-7.55578			11.1714	-11.5195			11.1991	-11.7256			11.0854	-10.875			10.408	-3.11852			9.27753	8.38064			6.94388	18.8752			6.81798	17.6252
8.30655	9.56704			10.3465	-7.93321			10.5323	-7.43078			11.2499	-11.3764			11.1585	-11.4363			11.0348	-10.75			10.3813	-2.99352			9.31032	8.25564			6.92009	18.7502			6.81241	17.5002
8.38906	9.44141			10.4409	-7.8071			10.6279	-7.30577			11.2901	-11.2045			11.1168	-11.2415			10.9852	-10.625			10.3559	-2.86832			9.34452	8.13064			6.89802	18.6252			6.80868	17.3752
8.47243	9.31579			10.5359	-7.681			10.7237	-7.18076			11.3318	-11.0326			11.0779	-11.0467			10.9366	-10.5			10.3317	-2.74311			9.38002	8.00564			6.87768	18.5002			6.80676	17.2502
8.55684	9.19079			10.6315	-7.55551			10.8206	-7.05576			11.2788	-10.9075			11.0277	-10.9215			10.889	-10.375			10.3088	-2.61808			9.41681	7.88064			6.85909	18.3752			6.80688	17.1252
8.64181	9.06579			10.7275	-7.43003			10.9173	-6.93076			11.2263	-10.7825			10.9785	-10.7962			10.8425	-10.25			10.2871	-2.49306			9.45487	7.75564			6.84226	18.2502			6.80828	17.0002
8.72773	8.94078			10.8241	-7.30485			11.0151	-6.80573			11.1736	-10.657			10.9311	-10.6711			10.7971	-10.125			10.2667	-2.36806			9.49419	7.63064			6.8272	18.1252			6.81179	16.8752
8.81429	8.81578			10.921	-7.17967			11.1133	-6.6807			11.1217	-10.5316			10.8843	-10.546			10.7527	-10			10.2475	-2.24306			9.53475	7.50564			6.81391	18.0002			6.81711	16.7502
8.90161	8.69064			11.0186	-7.05299			11.2117	-6.55567			11.0702	-10.4062			10.839	-10.421			10.7093	-9.87501			10.2294	-2.118			9.57656	7.38064			6.80234	17.8752			6.82423	16.6252
8.98955	8.5655			11.1167	-6.92632			11.3105	-6.43064			11.0198	-10.2808			10.7948	-10.296			10.6671	-9.75001			10.2127	-1.99294			9.61958	7.25564			6.79251	17.7502			6.83314	16.5002
9.07862	8.43984			11.2149	-6.79023			11.3558	-6.26404			10.9703	-10.1553			10.7505	-10.1702			10.6259	-9.62501			10.1973	-1.86794			9.66381	7.13064			6.78459	17.6252			6.84384	16.3752
9.16806	8.31418			11.3138	-6.65415			11.4019	-6.09744			10.9217	-10.0298			10.7073	-10.0444			10.5859	-9.50001			10.1832	-1.74294			9.70923	7.00564			6.77847	17.5002			6.85632	16.2502
9.25832	8.1888			11.358	-6.49622			11.4457	-5.92628			10.8762	-9.90472			10.6663	-9.91939			10.547	-9.37501			10.1704	-1.61794			9.75583	6.88064			6.77415	17.3752			6.87057	16.1252
9.34912	8.06342			11.4039	-6.33829			11.4909	-5.75511			10.8293	-9.77963			10.6264	-9.79439			10.5092	-9.25001			10.1589	-1.49294			9.8036	6.75564			6.77165	17.2502			6.88659	16.0002
9.44073	7.93816			11.4459	-6.09107			11.4476	-5.63002			10.7858	-9.65401			10.5876	-9.66939			10.4725	-9.12501			10.1486	-1.36794			9.85271	6.63063			6.77096	17.1252			6.90437	15.8752
9.53286	7.81289			11.4924	-5.84385			11.405	-5.50494			10.7419	-9.5284			10.5499	-9.54439			10.437	-9.00001			10.1397	-1.24294			9.90236	6.50563			6.77209	17.0002			6.92389	15.7502
9.62575	7.68789			11.4762	-5.69662			11.3567	-5.37991			10.6995	-9.40311			10.512	-9.41868			10.4027	-8.87501			10.1319	-1.1178			9.95354	6.38063			6.77502	16.8752			6.94514	15.6252
9.71897	7.56289			11.4615	-5.54939			11.3091	-5.25488			10.6566	-9.27782			10.4753	-9.29296			10.3695	-8.75001			10.1254	-0.992655			10.0058	6.25563			6.77976	16.7502			6.96811	15.5002
9.81307	7.43761			11.4131	-5.42368			11.264	-5.12983			10.617	-9.15246			10.4411	-9.16796			10.3375	-8.62501			10.1204	-0.867655			10.059	6.13063			6.78632	16.6252			6.99253	15.3752
9.90744	7.31233			11.3653	-5.29796			11.2195	-5.00478			10.5784	-9.0271			10.408	-9.04296			10.3066	-8.5			10.1167	-0.742655			10.1134	6.00563			6.79467	16.5002			7.01865	15.2502
10.0025	7.1873			11.319	-5.17241			11.1748	-4.87973			10.5395	-8.90196			10.3732	-8.91439			10.277	-8.375			10.1142	-0.617655			10.1689	5.88063			6.80482	16.3752			7.0467	15.1252
10.0982	7.06227			11.2733	-5.04686			11.1313	-4.75469			10.5016	-8.77682			10.3395	-8.78582			10.2486	-8.25			10.1131	-0.492655			10.2254	5.75563			6.81676	16.2502			7.07642	15.0002
10.1945	6.93727			11.2294	-4.92181			11.09	-4.62966			10.4661	-8.65127			10.3085	-8.65569			10.2214	-8.125			10.1133	-0.367655			10.2832	5.63062			6.83049	16.1252			7.10779	14.8752
10.2913	6.81227			11.1857	-4.79675			11.0497	-4.50463			10.4318	-8.52572			10.2777	-8.52555			10.1954	-8			10.1148	-0.242655			10.3414	5.50562			6.84599	16.0002			7.14078	14.7502
10.3886	6.68713			11.1437	-4.67168			11.0097	-4.3796			10.3979	-8.40046			10.2483	-8.39767			10.1707	-7.875			10.1174	-0.117655			10.401	5.38062			6.86326	15.8752			7.17535	14.6252
10.4863	6.56198			11.1023	-4.54661			10.9707	-4.25457			10.3651	-8.27519			10.22	-8.26979			10.1472	-7.75			10.1212	0.007345			10.4617	5.25562			6.88228	15.7502			7.21142	14.5002
10.5844	6.43698			11.0616	-4.42068			10.9338	-4.12953			10.333	-8.15003			10.1934	-8.13883			10.1249	-7.625			10.1222	0.132365			10.5232	5.13062			6.90305	15.6252			7.24623	14.3752
10.683	6.31198			11.022	-4.29475			10.8981	-4.00449			10.3012	-8.02487			10.1682	-8.00786			10.1038	-7.5			10.1214	0.257395			10.5858	5.00562			6.92554	15.5002			7.28235	14.2502
10.7825	6.18679			10.9845	-4.16861			10.8626	-3.87947			10.2735	-7.89917			10.1441	-7.87838			10.0841	-7.375			10.1199	0.382395			10.6492	4.88062			6.94976	15.3752			7.31933	14.1252
10.8819	6.06161			10.9482	-4.04247			10.8282	-3.75445			10.247	-7.77346			10.1209	-7.7489			10.0655	-7.25			10.1198	0.507395			10.7135	4.75562			6.97568	15.2502			7.35766	14.0001
10.9662	5.93342			10.912	-3.91739			10.7956	-3.62937			10.2195	-7.64791			10.0996	-7.61952			10.0483	-7.125			10.1209	0.632395			10.7786	4.63062			7.00329	15.1252			7.39785	13.8751
11.0458	5.80523			10.877	-3.79232			10.7632	-3.5043			10.1933	-7.52236			10.0796	-7.49013			10.0323	-7			10.1234	0.757395			10.8446	4.50562			7.03257	15.0002			7.4397	13.7501
10.9981	5.67845			10.843	-3.66646			10.7325	-3.37928			10.1702	-7.39712			10.0603	-7.3595			10.0176	-6.875			10.1271	0.882395			10.8797	4.37937			7.06351	14.8752			7.48318	13.6251
10.9514	5.55168			10.8102	-3.54061			10.7029	-3.25426			10.1485	-7.27188			10.0424	-7.22886			10.0042	-6.75			10.1321	1.00739			10.8765	4.25313			7.09609	14.7502			7.52828	13.5001
10.9055	5.42212			10.7799	-3.41558			10.6749	-3.12917			10.1274	-7.14667			10.0263	-7.095			9.99211	-6.625			10.1385	1.13239			10.8603	4.12812			7.13055	14.6252			7.57496	13.3751
10.8605	5.29256			10.7502	-3.29055			10.6479	-3.00409			10.1068	-7.02147			10.0111	-6.96114			9.98128	-6.5			10.1461	1.25739			10.8446	4.00311			7.16585	14.5001			7.6232	13.2501
10.8171	5.16755			10.7212	-3.16548			10.6216	-2.87904			10.0871	-6.89622			9.9987	-6.83599			9.97175	-6.375			10.1551	1.38239			10.8305	3.87811			7.20324	14.3751			7.67298	13.1251
10.7747	5.04255			10.6929	-3.04041			10.5964	-2.754			10.0688	-6.77097			9.98709	-6.71083			9.96351	-6.25			10.1651	1.50739			10.8177	3.75311			7.2422	14.2501			7.72426	13.0001
10.7332	4.91726			10.6663	-2.91538			10.5733	-2.62895			10.0529	-6.64575			9.97631	-6.57992			9.95657	-6.125			10.1767	1.63239			10.8061	3.62811			7.28254	14.1251			7.77702	12.8751
10.6928	4.79198			10.6409	-2.79035			10.5513	-2.50391			10.0364	-6.52053			9.96648	-6.449			9.95094	-6			10.1895	1.75739			10.7957	3.50311			7.32366	14.0001			7.83124	12.7501
10.6537	4.66608			10.6167	-2.66532			10.5299	-2.37888			10.0232	-6.39493			9.9588	-6.31873			9.94662	-5.875			10.2037	1.88239			10.7865	3.37811			7.36488	13.8751			7.88688	12.6251
10.6158	4.54017			10.5932	-2.54028			10.5097	-2.25385			10.0114	-6.26932			9.95254	-6.18847			9.9436	-5.75			10.2191	2.00739			10.7785	3.25311			7.40628	13.7501			7.94392	12.5001
10.5788	4.41508			10.5714	-2.41519			10.4908	-2.12882			10	-6.14401			9.94837	-6.0596			9.94189	-5.625			10.2358	2.13239			10.7716	3.12811			7.44933	13.6251			8.00231	12.3751
10.5428	4.28999			10.5508	-2.2901			10.4728	-2.00379			9.98994	-6.01869			9.94471	-5.93073			9.94148	-5.5			10.2538	2.25739			10.766	3.00311			7.494	13.5001			8.06205	12.2501
10.5082	4.16116			10.5315	-2.16454			10.4566	-1.8787			9.98219	-5.89332			9.94297	-5.80288			9.94239	-5.375			10.273	2.38239			10.7616	2.87811			7.54026	13.3751			8.12306	12.1251
10.4748	4.03232			10.5124	-2.03898			10.4404	-1.75361			9.97365	-5.76795			9.94205	-5.67503			9.9446	-5.25			10.2935	2.50739			10.7584	2.75311			7.5881	13.2501			8.18531	12.0001
10.4426	3.90303			10.4958	-1.91372			10.4273	-1.62851			9.96798	-5.64265			9.94269	-5.54129			9.94769	-5.125			10.3151	2.63239			10.7565	2.62811			7.63748	13.1251			8.24896	11.8751
10.4117	3.77374			10.4803	-1.78846			10.4141	-1.50341			9.96362	-5.51735			9.94471	-5.40756			9.95208	-5			10.3381	2.75739			10.7559	2.50311			7.68838	13.0001			8.31386	11.7501
10.3818	3.64873			10.4658	-1.66336			10.4029	-1.37833			9.96039	-5.39202			9.94808	-5.28105			9.94929	-4.875			10.3622	2.88239			10.7571	2.37811			7.74077	12.8751			8.37983	11.6251
10.3531	3.52372			10.4526	-1.53825			10.3929	-1.25326			9.95838	-5.26668			9.95279	-5.15454			9.94576	-4.75			10.3876	3.00739			10.7581	2.2531			7.79462	12.7501			8.447	11.5001
10.3256	3.39715			10.4402	-1.41302			10.3831	-1.12814			9.9572	-5.14145			9.94887	-5.02874			9.94354	-4.625			10.4141	3.13239			10.7614	2.1281			7.84991	12.6251			8.51547	11.3751
10.2994	3.27058			10.429	-1.28779			10.3744	-1.00303			9.95725	-5.01622			9.94541	-4.90294			9.94262	-4.5			10.442	3.25739			10.766	2.0031			7.90658	12.5001			8.55922	11.2501
10.2744	3.14441			10.4195	-1.16221			10.3672	-0.87778			9.95764	-4.89092			9.94367	-4.77158			9.94302	-4.375			10.471	3.38239			10.7718	1.8781			7.96464	12.3751			8.59751	11.1251
10.2507	3.01824			10.4109	-1.03664			10.3607	-0.75254			9.95744	-4.76562			9.94322	-4.64022			9.94472	-4.25			10.5012	3.50739			10.7789	1.7531			8.02406	12.2501			8.63686	11.0001
10.2281	2.8906			10.4035	-0.90889			10.355	-0.6272			9.95973	-4.64006			9.94391	-4.51303			9.94772	-4.125			10.5324	3.63239			10.7871	1.6281			8.08481	12.1251			8.67775	10.8751
10.2068	2.76296			10.3972	-0.78113			10.3506	-0.50187			9.96319	-4.51451			9.94587	-4.38585			9.95204	-4			10.5648	3.75739			10.7967	1.5031			8.14687	12.0001			8.71999	10.7501
10.1869	2.63526			10.3916	-0.64407			10.3481	-0.37598			9.96843	-4.38937			9.94914	-4.25832			9.95766	-3.875			10.5985	3.88239			10.8074	1.3781			8.2102	11.8751			8.76355	10.6251
10.1682	2.50755			10.3876	-0.50701			10.3451	-0.2501			9.97498	-4.26423			9.95368	-4.1308			9.96458	-3.75			10.6335	4.00739			10.8195	1.2531			8.27478	11.7501			8.80843	10.5001
10.1505	2.38255			10.3852	-0.38199			10.3466	-0.12505			9.98201	-4.13856			9.96025	-3.99141			9.97281	-3.625			10.6695	4.13239			10.8327	1.1281			8.3406	11.6251			8.8546	10.3751
10.1341	2.25755			10.3839	-0.25697			10.3475	0			9.98965	-4.01288			9.96781	-3.85203			9.98233	-3.5			10.7067	4.25739			10.8472	1.0031			8.40761	11.5001			8.90205	10.2501
10.1194	2.13255			10.3833	-0.12848			10.3469	0.12523			9.99916	-3.88774			9.97767	-3.725			9.99315	-3.375			10.745	4.38239			10.8628	0.8781			8.47571	11.3751			8.95076	10.1251
10.1061	2.00755			10.3841	0			10.3476	0.25046			10.0093	-3.76259			9.98784	-3.59797			10.0053	-3.25			10.7845	4.50739			10.8795	0.75309			8.53994	11.2501			9.00072	10.0001
10.0937	1.88238			10.3847	0.13005			10.3489	0.37575			10.0249	-3.63728			10.0004	-3.46532			10.0186	-3.125			10.825	4.63239			10.8974	0.62809			8.57815	11.1251			9.05189	9.87514
10.0826	1.75722			10.3856	0.2601			10.3515	0.50105			10.0366	-3.51197			10.0125	-3.33268			10.0333	-3			10.8667	4.75739			10.9165	0.50309			8.61773	11.0001			9.10426	9.75014
10.0728	1.63196			10.3867	0.38831			10.355	0.62613			10.0532	-3.38665			10.0279	-3.2062			10.0493	-2.875			10.909	4.88241			10.9363	0.37809			8.65869	10.8751			9.15785	9.62514
10.0644	1.5067			10.3892	0.51653			10.3596	0.7512			10.0706	-3.26132			10.0438	-3.07973			10.0665	-2.75			10.9516	5.00742			10.9567	0.25308			8.70098	10.7501			9.21261	9.50014
10.0573	1.38056			10.3925	0.64162			10.3664	0.87723			10.0883	-3.136			10.0614	-2.94719			10.085	-2.625			10.9965	5.13242			10.9659	0.12654			8.74461	10.6251			9.26875	9.37514
10.0512	1.25443			10.3971	0.76672			10.3736	1.00326			10.1072	-3.01067			10.0805	-2.81464			10.1048	-2.5			11.0425	5.25742			10.9538	0			8.78956	10.5001			9.32551	9.25014
10.0461	1.12877			10.4034	0.89724			10.3841	1.12836			10.1274	-2.88539			10.099	-2.68964			10.1258	-2.375			11.0901	5.38243			10.9228	-0.125			8.8358	10.3751			9.38367	9.12514
10.0423	1.00311			10.4111	1.02776			10.3929	1.25346			10.1487	-2.76011			10.1187	-2.56464			10.1481	-2.25			11.1388	5.50745			10.8929	-0.25			8.88332	10.2501			9.44294	9.00014
10.0352	0.87782			10.4196	1.15283			10.403	1.37868			10.1717	-2.63485			10.1427	-2.4285			10.1716	-2.125			11.1879	5.63245			10.8642	-0.375			8.9321	10.1251			9.50329	8.87514
10.0269	0.75254			10.4288	1.2779			10.4135	1.5039			10.1944	-2.50959			10.1682	-2.29236			10.1964	-2			11.2379	5.75745			10.8366	-0.5			8.98213	10.0001			9.56472	8.75014
10.0233	0.62693			10.4403	1.40333			10.4274	1.62908			10.2198	-2.3842			10.1935	-2.16106			10.2223	-1.875			11.2869	5.88248			10.8103	-0.625			9.03339	9.87513			9.62729	8.62513
10.0203	0.50133			10.452	1.52876			10.4423	1.75425			10.2465	-2.25882			10.2202	-2.02976			10.2495	-1.75			11.1896	6.00751			10.7851	-0.75			9.08586	9.75013			9.69036	8.50013
10.0177	0.376			10.4656	1.65424			10.4575	1.87928			10.2745	-2.13354			10.2491	-1.8997			10.278	-1.625			11.0904	6.13251			10.7612	-0.875			9.13952	9.62513			9.75489	8.37513
10.0151	0.25067			10.4804	1.77971			10.4735	2.00432			10.3037	-2.00826			10.2787	-1.76963			10.3076	-1.5			10.9916	6.25751			10.7384	-1			9.19436	9.50013			9.82043	8.25013
10.0148	0.12533			10.4967	1.90478			10.4909	2.12936			10.3344	-1.88288			10.3089	-1.64272			10.3384	-1.375			10.8933	6.38253			10.7168	-1.125			9.25041	9.37513			9.88695	8.12513
10.0152	0			10.5128	2.02984			10.5093	2.2544			10.3651	-1.75751			10.34	-1.51581			10.3704	-1.25			10.7955	6.50755			10.6965	-1.25			9.30738	9.25012			9.95443	8.00013
10.0159	-0.12532			10.5311	2.1576			10.53	2.37941			10.3972	-1.63229			10.3734	-1.38424			10.4035	-1.125			10.6981	6.63259			10.6774	-1.375			9.36564	9.12512			10.0229	7.87513
10.017	-0.25065			10.5507	2.28536			10.5511	2.50443			10.4294	-1.50707			10.4079	-1.25267			10.4379	-1			10.6012	6.75764			10.6595	-1.5			9.425	9.00012			10.0922	7.75013
10.0197	-0.37586			10.572	2.41338			10.5731	2.62948			10.4643	-1.38186			10.4421	-1.12733			10.4734	-0.875			10.5049	6.88264			10.6429	-1.625			9.48545	8.87512			10.1625	7.62513
10.0233	-0.50106			10.5943	2.54139			10.5963	2.75453			10.5004	-1.25666			10.4775	-1.00199			10.51	-0.75			10.409	7.00764			10.6275	-1.75			9.54697	8.75012			10.2337	7.50013
10.0284	-0.62629			10.6175	2.66644			10.6215	2.87982			10.5386	-1.13117			10.5129	-0.87699			10.548	-0.625			10.3136	7.13264			10.6133	-1.875			9.60954	8.62512			10.2805	7.37509
10.0343	-0.75152			10.6413	2.79149			10.6469	3.00512			10.5769	-1.00567			10.5494	-0.75199			10.5866	-0.5			10.2188	7.25764			10.6004	-2			9.67315	8.50012			10.2369	7.25004
10.0417	-0.87683			10.6662	2.92098			10.6752	3.13027			10.6169	-0.88032			10.5883	-0.6262			10.6267	-0.375			10.1246	7.38264			10.5887	-2.125			9.73777	8.37512			10.1921	7.12504
10.0499	-1.00215			10.6924	3.05047			10.7037	3.25542			10.658	-0.75498			10.6278	-0.50041			10.6678	-0.25			10.0309	7.50764			10.5784	-2.25			9.80339	8.25012			10.1485	7.00004
10.0554	-1.12718			10.7211	3.17782			10.7326	3.38047			10.6976	-0.62776			10.6684	-0.37532			10.7101	-0.125			9.93777	7.63264			10.5692	-2.375			9.86999	8.12512			10.106	6.87504
10.061	-1.25222			10.7502	3.30517			10.7623	3.50551			10.738	-0.50054			10.71	-0.25022			10.7534	0			9.84526	7.75764			10.5613	-2.5			9.93756	8.00012			10.0647	6.75004
10.0679	-1.37724			10.7808	3.43022			10.7961	3.63063			10.7828	-0.37542			10.7519	-0.12511			10.7978	0.125			9.7534	7.88267			10.5549	-2.625			10.0061	7.87512			10.0246	6.62504
10.0758	-1.50227			10.8116	3.55527			10.8275	3.75575			10.8287	-0.25029			10.7948	0			10.8433	0.25			9.66218	8.00771			10.5496	-2.75			10.0755	7.75012			9.98563	6.50004
10.0854	-1.62727			10.8439	3.68032			10.8627	3.88079			10.876	-0.12514			10.8395	0.12517			10.8898	0.375			9.57159	8.13286			10.5456	-2.875			10.1455	7.62512			9.9479	6.37504
10.0964	-1.75227			10.8772	3.80537			10.8987	4.00583			10.9244	0			10.8852	0.25033			10.9374	0.5			9.48159	8.25801			10.5428	-3			10.2164	7.50012			9.91139	6.25004
10.1082	-1.87727			10.9121	3.93114			10.9351	4.13085			10.9711	0.12544			10.9316	0.37533			10.986	0.625			9.39231	8.38301			10.5412	-3.125			10.2882	7.37507			9.87611	6.12504
10.1213	-2.00227			10.9481	4.05691			10.9722	4.25588			11.0189	0.25088			10.979	0.50033			11.0356	0.75			9.30371	8.50801			10.541	-3.25			10.2561	7.25002			9.84207	6.00004
10.1357	-2.12727			10.9854	4.1822			11.0102	4.38089			11.07	0.37618			11.0288	0.62553			11.0861	0.875			9.21581	8.63301			10.542	-3.375			10.211	7.12502			9.80928	5.87504
10.1514	-2.25227			11.0231	4.30748			11.0493	4.50591			11.1222	0.50147			11.0794	0.75073			11.1378	1			9.1286	8.75801			10.5442	-3.5			10.1671	7.00002			9.77776	5.75004
10.1684	-2.37727			11.0625	4.43293			11.0913	4.63099			11.1734	0.62739			11.1147	0.9873			11.1903	1.125			9.04213	8.88301			10.5478	-3.625			10.1242	6.87502			9.74751	5.62504
10.1866	-2.50227			11.1029	4.55838			11.133	4.75607			11.2257	0.75331			11.1541	1.22388			11.2439	1.25			8.95641	9.00801			10.5526	-3.75			10.0826	6.75002			9.71853	5.50004
10.2061	-2.62727			11.1446	4.68354			11.1751	4.88115			11.2786	0.87852			11.1979	1.47278			11.1466	1.375			8.87146	9.13301			10.5587	-3.875			10.0421	6.62502			9.69086	5.37504
10.2269	-2.75227			11.1863	4.80871			11.2184	5.00623			11.3316	1.00373			11.2461	1.72169			11.048	1.5			8.78731	9.25801			10.566	-4			10.0029	6.50002			9.66448	5.25004
10.2489	-2.87727			11.2301	4.93383			11.2641	5.13128			11.2893	1.18131			11.148	1.84857			10.9501	1.62501			8.70397	9.38301			10.5746	-4.125			9.96477	6.37502			9.63941	5.12504
10.2722	-3.00227			11.2738	5.05895			11.3107	5.25633			11.2493	1.35889			11.0496	1.97546			10.8525	1.75001			8.62145	9.50802			10.5845	-4.25			9.9279	6.25002			9.61567	5.00004
10.2967	-3.12727			11.3196	5.18404			11.3576	5.38137			11.1714	1.49698			10.9516	2.10239			10.7553	1.87503			8.53978	9.63302			10.5956	-4.375			9.89226	6.12502			9.59325	4.87504
10.3223	-3.25227			11.3665	5.30912			11.4046	5.50641			11.0921	1.63507			10.8539	2.22931			10.6586	2.00004			8.45898	9.75802			10.608	-4.5			9.85786	6.00002			9.57217	4.75004
10.3489	-3.37727			11.414	5.43424			11.4474	5.63152			10.9949	1.76008			10.7569	2.35474			10.5624	2.12504			8.37921	9.88302			10.6217	-4.625			9.8247	5.87502			9.55243	4.62504
10.3766	-3.50227			11.4625	5.55936			11.4907	5.75664			10.8971	1.8851			10.6602	2.48016			10.4667	2.25004			8.30018	10.008			10.6365	-4.75			9.7928	5.75002			9.53404	4.50004
10.4062	-3.62728			11.4759	5.71059			11.4454	5.92775			10.8003	2.01011			10.564	2.60516			10.3715	2.37504			8.22215	10.133			10.6527	-4.875			9.76217	5.62502			9.51701	4.37504
10.4362	-3.75228			11.4908	5.86182			11.4021	6.09886			10.7032	2.13512			10.4683	2.73016			10.2769	2.50004			8.14507	10.258			10.67	-5			9.73282	5.50002			9.50134	4.25004
10.4681	-3.87728			11.444	6.11881			11.3552	6.26291			10.6073	2.26013			10.3732	2.85516			10.1828	2.62504			8.06897	10.383			10.6886	-5.125			9.70476	5.37502			9.48703	4.12504
10.501	-4.00228			11.402	6.3758			11.3103	6.42695			10.5116	2.38514			10.2785	2.98016			10.0892	2.75004			7.99387	10.508			10.7084	-5.25			9.678	5.25002			9.47408	4.00004
10.5348	-4.12729			11.3553	6.5507			11.2118	6.55196			10.4168	2.51014			10.1847	3.10518			9.99626	2.87504			7.91977	10.633			10.7295	-5.375			9.65255	5.12502			9.46251	3.87504
10.5698	-4.2523			11.3105	6.7256			11.1126	6.67698			10.3222	2.63514			10.0912	3.23019			9.90388	3.00004			7.84669	10.758			10.7517	-5.5			9.62841	5.00002			9.45232	3.75004
10.6059	-4.37731			11.2116	6.85073			11.015	6.80198			10.2279	2.76014			9.9983	3.35519			9.81215	3.12506			7.77469	10.883			10.7752	-5.625			9.6056	4.87502			9.44352	3.62504
10.6432	-4.50231			11.1132	6.97586			10.9178	6.92698			10.1342	2.88514			9.90594	3.48019			9.72103	3.25007			7.70378	11.008			10.7999	-5.75			9.58411	4.75002			9.43611	3.50004
10.682	-4.62733			11.015	7.10863			10.8206	7.05198			10.0415	3.01015			9.81419	3.60519			9.6305	3.37507			7.63405	11.1332			10.8076	-5.87649			9.56397	4.62502			9.43009	3.37504
10.7218	-4.75234			10.9175	7.2414			10.7238	7.17698			9.94944	3.13515			9.72281	3.73019			9.5406	3.50007			7.56538	11.2583			10.8165	-6.00299			9.54518	4.50002			9.42547	3.25004
10.7626	-4.87734			10.8204	7.3665			10.6276	7.30198			9.85778	3.26016			9.63244	3.85542			9.45138	3.62507			7.49794	11.3834			10.7752	-6.12829			9.52774	4.37502			9.42224	3.12504
10.8042	-5.00234			10.7237	7.49159			10.5319	7.42698			9.76672	3.38516			9.54242	3.98065			9.36284	3.75007			7.43169	11.5084			10.7333	-6.25359			9.51166	4.25002			9.42041	3.00004
10.8471	-5.12745			10.6276	7.62363			10.4372	7.55203			9.67646	3.51016			9.4532	4.10565			9.27497	3.87507			7.36663	11.6336			10.6861	-6.37859			9.49695	4.12502			9.41999	2.87504
10.8909	-5.25256			10.5322	7.75566			10.3425	7.67708			9.58681	3.63517			9.36466	4.23065			9.18781	4.00007			7.30282	11.7587			10.6401	-6.50359			9.48361	4.00002			9.42095	2.75004
10.9366	-5.37765			10.4372	7.88116			10.2487	7.80208			9.4976	3.76017			9.2768	4.35565			9.10137	4.12507			7.24027	11.8837			10.5952	-6.62859			9.47165	3.87502			9.42332	2.62504
10.9826	-5.50273			10.3427	8.00667			10.1549	7.92708			9.40904	3.88517			9.18966	4.48065			9.01568	4.25007			7.17901	12.0087			10.5512	-6.75359			9.46107	3.75002			9.42709	2.50004
11	-5.63263			10.2487	8.13168			10.0624	8.05209			9.32101	4.01018			9.10323	4.60565			8.93074	4.37507			7.11907	12.1337			10.5081	-6.87859			9.45187	3.62502			9.43225	2.37504
11.0179	-5.76252			10.1553	8.25668			9.97004	8.1771			9.23352	4.13518			9.01755	4.73065			8.84657	4.50007			7.06049	12.2587			10.4662	-7.00359			9.44406	3.50002			9.4388	2.25004
10.9297	-5.89011			10.0624	8.38169			9.87836	8.3021			9.14698	4.26023			8.93263	4.85565			8.7632	4.62507			7.00328	12.3837			10.4254	-7.12859			9.43764	3.37502			9.44675	2.12504
10.8356	-6.0177			9.97013	8.5067			9.78689	8.4271			9.06082	4.38528			8.84848	4.98065			8.68064	4.75007			6.94748	12.5087			10.3857	-7.25359			9.43262	3.25002			9.45609	2.00004
10.7359	-6.14441			9.87854	8.6317			9.69675	8.55211			8.97624	4.51028			8.76512	5.10565			8.59891	4.87507			6.8931	12.6337			10.3472	-7.37859			9.42899	3.12502			9.46681	1.87504
10.6366	-6.27112			9.78744	8.7567			9.60727	8.67711			8.89244	4.63528			8.68176	5.23065			8.51804	5.00007			6.84019	12.7587			10.3099	-7.50359			9.42676	3.00002			9.47891	1.75004
10.538	-6.39634			9.69681	8.88895			9.51799	8.80214			8.80944	4.76028			8.60025	5.35614			8.43803	5.12507			6.78885	12.8837			10.2741	-7.6286			9.42592	2.87502			9.4924	1.62504
10.4398	-6.52156			9.60684	9.02121			9.42938	8.92716			8.72724	4.88528			8.51879	5.48162			8.35891	5.25007			6.73903	13.0088			10.2394	-7.75362			9.42649	2.75002			9.50683	1.50004
10.3422	-6.64659			9.51773	9.15186			9.34178	9.05217			8.64588	5.01028			8.43952	5.60663			8.28071	5.37507			6.69065	13.1338			10.206	-7.87862			9.42855	2.62502			9.52307	1.37504
10.2449	-6.77162			9.42942	9.28251			9.25475	9.17719			8.56458	5.13528			8.35994	5.73165			8.20343	5.50007			6.64383	13.2588			10.1738	-8.00362			9.43176	2.50002			9.54067	1.25004
10.1482	-6.89702			9.34166	9.40919			9.16844	9.30221			8.48494	5.26029			8.28176	5.85665			8.12719	5.62513			6.59861	13.3838			10.1406	-8.1288			9.4365	2.37502			9.55962	1.12504
10.0518	-7.02242			9.25449	9.53588			9.08279	9.42723			8.40583	5.3853			8.20451	5.98165			8.05181	5.75018			6.555	13.5088			10.106	-8.25397			9.44264	2.25002			9.57993	1.00004
9.95636	-7.14815			9.16817	9.6636			8.99756	9.55223			8.32742	5.5103			8.12851	6.10665			7.97747	5.87518			6.51308	13.6338			10.061	-8.37897			9.45017	2.12502			9.60157	0.87504
9.86102	-7.27387			9.08264	9.79132			8.91303	9.67723			8.24956	5.6353			8.05346	6.23165			7.90416	6.00018			6.47284	13.7588			10.0171	-8.50398			9.45909	2.00002			9.62455	0.75004
9.76661	-7.39957			8.99757	9.92795			8.83016	9.80224			8.17354	5.7603			7.97913	6.35665			7.83188	6.12518			6.43422	13.8838			9.97463	-8.62898			9.46938	1.87502			9.64879	0.62503
9.6728	-7.52528			8.91355	10.0646			8.7481	9.92725			8.09849	5.88531			7.90581	6.48165			7.76068	6.25018			6.39733	14.0088			9.93338	-8.75398			9.48105	1.75002			9.67381	0.50002
9.57939	-7.65067			8.8303	10.1901			8.66618	10.0523			8.02432	6.01032			7.83354	6.60665			7.69056	6.37518			6.36217	14.1338			9.89298	-8.87898			9.49411	1.62502			9.70074	0.37502
9.4866	-7.77606			8.74773	10.3156			8.58511	10.1773			7.95117	6.13532			7.76233	6.73165			7.62155	6.50018			6.32877	14.2588			9.85379	-9.00398			9.50855	1.50002			9.72896	0.25002
9.39447	-7.90248			8.66606	10.4415			8.5054	10.3023			7.87826	6.26032			7.69221	6.85665			7.55369	6.62518			6.2972	14.3838			9.81675	-9.12901			9.52436	1.37502			9.75834	0.12501
9.30301	-8.0289			8.58525	10.5673			8.42659	10.4273			7.80639	6.38532			7.6232	6.98165			7.48698	6.75018			6.26744	14.5088			9.78085	-9.25405			9.54152	1.25002			9.78831	0
9.2122	-8.15405			8.50536	10.6928			8.34843	10.5523			7.73688	6.51034			7.55533	7.10665			7.42146	6.87518			6.23944	14.6338			9.74532	-9.37905			9.56004	1.12502			9.75856	-0.12501
9.12207	-8.27921			8.42616	10.8184			8.27118	10.6773			7.66805	6.63535			7.48863	7.23165			7.35714	7.00018			6.21329	14.7588			9.71105	-9.50405			9.57991	1.00002			9.72889	-0.25001
9.03265	-8.40443			8.34812	10.9437			8.19455	10.8024			7.6008	6.76036			7.42311	7.35665			7.29405	7.12518			6.18899	14.8838			9.67863	-9.62905			9.60112	0.87502			9.7015	-0.37502
8.94394	-8.52965			8.27074	11.0691			8.11883	10.9274			7.53435	6.88537			7.35879	7.48165			7.23223	7.25018			6.16657	15.0088			9.64684	-9.75405			9.62367	0.75002			9.67444	-0.50003
8.8559	-8.6548			8.19459	11.1993			8.04498	11.0524			7.46884	7.01037			7.29552	7.60748			7.17169	7.37518			6.14619	15.1338			9.61397	-9.87918			9.64754	0.62502			9.64883	-0.62503
8.76847	-8.77996			8.11936	11.3295			7.97166	11.1774			7.40409	7.13537			7.23343	7.73332			7.11247	7.50018			6.12758	15.2589			9.57947	-10.0043			9.67273	0.50002			9.62453	-0.75003
8.68208	-8.90498			8.04506	11.4545			7.89916	11.3025			7.34145	7.26039			7.17292	7.85832			7.05458	7.6252			6.11092	15.3839			9.53342	-10.1302			9.69854	0.37502			9.60156	-0.87503
8.59623	-9.03			7.97178	11.5795			7.82722	11.4275			7.27894	7.38541			7.11371	7.98332			6.99806	7.75022			6.0962	15.5089			9.48763	-10.256			9.72564	0.25002			9.57992	-1.00003
8.51139	-9.15547			7.89935	11.7047			7.75761	11.5525			7.21875	7.51041			7.05601	8.10857			6.94293	7.87522			6.08341	15.6339			9.43174	-10.381			9.75484	0.12501			9.55962	-1.12503
8.42731	-9.28094			7.82789	11.8299			7.68912	11.6775			7.15987	7.63541			6.99961	8.23383			6.88921	8.00022			6.07253	15.7589			9.377	-10.506			9.78342	0			9.54066	-1.25003
8.34378	-9.40863			7.75786	11.9567			7.62125	11.8026			7.10134	7.76041			6.94448	8.35883			6.83694	8.12522			6.06361	15.8839			9.32306	-10.631			9.7547	-0.12502			9.52306	-1.37503
8.26118	-9.53632			7.68899	12.0835			7.55425	11.9276			7.04405	7.88541			6.89078	8.48383			6.78613	8.25022			6.05666	16.0089			9.27029	-10.756			9.72572	-0.25005			9.50683	-1.50003
8.17986	-9.66216			7.62109	12.209			7.48898	12.0527			6.9898	8.01043			6.83851	8.60883			6.73682	8.37522			6.05168	16.1339			9.21957	-10.881			9.69851	-0.37505			9.49195	-1.62503
8.09917	-9.788			7.5543	12.3345			7.42435	12.1777			6.93461	8.13545			6.78766	8.73383			6.68902	8.50022			6.04868	16.2589			9.16861	-11.006			9.67226	-0.50005			9.47845	-1.75003
8.01961	-9.91338			7.48876	12.4601			7.36127	12.3027			6.88261	8.26045			6.73821	8.85906			6.64277	8.62522			6.04765	16.3839			9.12025	-11.131			9.64706	-0.62505			9.46633	-1.87503
7.94076	-10.0388			7.42435	12.5857			7.29885	12.4277			6.83208	8.38545			6.69022	8.9843			6.59808	8.75022			6.0486	16.5089			9.07314	-11.256			9.62317	-0.75005			9.45559	-2.00003
7.86302	-10.1641			7.36121	12.7109			7.23889	12.5527			6.78315	8.51046			6.64397	9.1093			6.55499	8.87522			6.05153	16.6339			9.02682	-11.381			9.60061	-0.87505			9.44623	-2.12503
7.78603	-10.2896			7.29933	12.8361			7.17902	12.6777			6.73573	8.63546			6.5993	9.2343			6.51352	9.00022			6.05643	16.7589			8.98157	-11.506			9.57939	-1.00005			9.43827	-2.25003
7.71039	-10.4149			7.23857	12.9629			7.12138	12.8027			6.68937	8.76047			6.55621	9.3593			6.47369	9.12522			6.06331	16.8839			8.92891	-11.6314			9.5595	-1.12505			9.43169	-2.37503
7.63551	-10.5403			7.17901	13.0897			7.06495	12.9277			6.6445	8.88547			6.51475	9.4843			6.43552	9.25022			6.07215	17.0089			8.86595	-11.7568			9.54097	-1.25005			9.42651	-2.50003
7.56162	-10.6658			7.12121	13.2195			7.00972	13.0528			6.60052	9.01047			6.47492	9.6093			6.39911	9.37523			6.08319	17.1339			8.79548	-11.8818			9.52379	-1.37505			9.42272	-2.62503
7.48883	-10.7914			7.0649	13.3493			6.95587	13.1778			6.55814	9.13547			6.43676	9.7343			6.3644	9.50024			6.09406	17.259			8.72594	-12.0068			9.50797	-1.50005			9.42034	-2.75003
7.41759	-10.9164			7.00965	13.4744			6.90312	13.3028			6.51989	9.2605			6.40028	9.8593			6.33138	9.62529			6.10146	17.384			8.65679	-12.1318			9.49352	-1.62505			9.41935	-2.87503
7.34744	-11.0414			6.95558	13.5994			6.8518	13.4279			6.48033	9.38553			6.36552	9.9843			6.3001	9.75034			6.11104	17.509			8.5886	-12.2568			9.48045	-1.75005			9.41976	-3.00003
7.27783	-11.1672			6.90299	13.7287			6.80264	13.5529			6.44436	9.51053			6.33248	10.1093			6.27059	9.87534			6.12281	17.634			8.52183	-12.3818			9.46875	-1.87505			9.42157	-3.12503
7.20944	-11.2929			6.85198	13.858			6.75499	13.678			6.41001	9.63553			6.30072	10.2343			6.24286	10.0003			6.13675	17.759			8.45559	-12.5068			9.45843	-2.00005			9.42477	-3.25003
7.14327	-11.4179			6.80263	13.9867			6.70849	13.803			6.37635	9.76053			6.27184	10.3595			6.21694	10.1253			6.15285	17.884			8.39063	-12.6318			9.4495	-2.12505			9.42938	-3.37503
7.07798	-11.5429			6.7549	14.1154			6.6635	13.928			6.34408	9.88553			6.24376	10.4847			6.19284	10.2503			6.17109	18.009			8.32678	-12.7568			9.44195	-2.25005			9.43537	-3.50003
7.0132	-11.6687			6.70853	14.2405			6.61989	14.053			6.31457	10.0105			6.21786	10.6097			6.17059	10.3753			6.1914	18.134			8.26419	-12.8818			9.4358	-2.37505			9.44276	-3.62503
6.94974	-11.7944			6.66364	14.3657			6.57761	14.178			6.28655	10.1356			6.19378	10.7347			6.1502	10.5003			6.21369	18.259			8.20275	-13.0068			9.43105	-2.50005			9.45155	-3.75003
6.88909	-11.9196			6.62013	14.4945			6.53795	14.303			6.26128	10.2606			6.17154	10.8597			6.13167	10.6253			6.23807	18.384			8.14311	-13.1318			9.42772	-2.62505			9.46171	-3.87503
6.82851	-12.0447			6.57826	14.6232			6.49995	14.4281			6.23552	10.3856			6.15117	10.9847			6.11503	10.7503			6.26451	18.509			8.08468	-13.2568			9.42579	-2.75005			9.47327	-4.00003
6.77004	-12.1697			6.53825	14.7487			6.46324	14.5531			6.21342	10.5106			6.13266	11.1097			6.10028	10.8753			6.293	18.634			8.02676	-13.3818			9.42523	-2.87505			9.4862	-4.12503
6.71287	-12.2947			6.49972	14.8743			6.42819	14.6782			6.19278	10.6356			6.11603	11.2347			6.08744	11.0003			6.32352	18.759			7.9701	-13.5068			9.42606	-3.00005			9.5005	-4.25003
6.65669	-12.4204			6.46296	15.0003			6.39456	14.8032			6.17467	10.7606			6.1013	11.3597			6.07657	11.1254			6.35606	18.884			7.91526	-13.6318			9.42829	-3.12505			9.51617	-4.37503
6.60201	-12.5461			6.42793	15.1263			6.36267	14.9282			6.15827	10.8856			6.08848	11.4847			6.06758	11.2505			6.39058	19.009			7.86073	-13.7568			9.43192	-3.25005			9.53321	-4.50003
6.54931	-12.6715			6.39463	15.2516			6.33294	15.0532			6.14258	11.0106			6.07717	11.6145			6.06052	11.3755			6.42776	19.134			7.80835	-13.8818			9.43694	-3.37505			9.55194	-4.62504
6.49799	-12.7969			6.36297	15.3768			6.30499	15.1782			6.12862	11.1356			6.06785	11.7442			6.05539	11.5005			6.46601	19.259			7.75731	-14.0068			9.44336	-3.50005			9.57155	-4.75004
6.44808	-12.9222			6.33298	15.5033			6.27877	15.3033			6.11771	11.2606			6.06077	11.8692			6.0522	11.6255			6.50642	19.384			7.70764	-14.1318			9.45116	-3.62505			9.59264	-4.87504
6.39959	-13.0475			6.30481	15.6298			6.25436	15.4284			6.10822	11.3856			6.05563	11.9942			6.05094	11.7505			6.54869	19.509			7.65934	-14.2568			9.46036	-3.75005			9.61506	-5.00004
6.35315	-13.1726			6.27858	15.7562			6.23164	15.5534			6.10143	11.5107			6.05243	12.1192			6.05161	11.8755			6.59277	19.634			7.61216	-14.3818			9.47094	-3.87505			9.63881	-5.12504
6.3083	-13.2976			6.25419	15.8826			6.21074	15.6785			6.09606	11.6357			6.05116	12.2442			6.05423	12.0005			6.63865	19.759			7.56629	-14.5068			9.48291	-4.00005			9.66388	-5.25004
6.26497	-13.4226			6.23157	16.0087			6.19118	15.8035			6.09264	11.7607			6.05183	12.3692			6.05878	12.1255			6.68619	19.884			7.52199	-14.6318			9.49624	-4.12505			9.69048	-5.37505
6.22335	-13.5476			6.21082	16.1348			6.17348	15.9285			6.09084	11.8857			6.05445	12.4942			6.06527	12.2505			6.73538	20.009			7.47915	-14.7568			9.51096	-4.25005			9.71812	-5.50005
6.18339	-13.6727			6.19177	16.2622			6.15903	16.0535			6.09152	12.0107			6.05924	12.6205			6.07369	12.3755			6.78626	20.134			7.43768	-14.8818			9.52703	-4.37505			9.7471	-5.62505
6.1452	-13.7979			6.17456	16.3897			6.14606	16.1785			6.09327	12.1357			6.06595	12.7468			6.08403	12.5005			6.8388	20.259			7.39772	-15.0068			9.54447	-4.50005			9.77737	-5.75005
6.1088	-13.9233			6.15932	16.5148			6.13433	16.3036			6.09736	12.2607			6.07447	12.872			6.09629	12.6255			6.89298	20.384			7.3598	-15.1318			9.56326	-4.62505			9.80891	-5.87505
6.07421	-14.0488			6.14597	16.64			6.12451	16.4286			6.1023	12.3858			6.08485	12.9971			6.11046	12.7505			6.94875	20.509			7.32344	-15.2568			9.5834	-4.75005			9.84171	-6.00005
6.04132	-14.1741			6.1346	16.7658			6.11748	16.5536			6.11073	12.5108			6.09717	13.1221			6.12652	12.8755			6.90173	20.6341			7.2881	-15.3818			9.60489	-4.87505			9.87577	-6.12505
6.01029	-14.2995			6.12517	16.8916			6.11148	16.6786			6.12107	12.6358			6.1113	13.2471			6.14448	13.0005			6.85199	20.7591			7.25435	-15.5068			9.6277	-5.00005			9.91106	-6.25005
5.9815	-14.4248			6.11748	17.0167			6.10781	16.8037			6.13332	12.7608			6.12738	13.3721			6.16431	13.1255			6.80197	20.8841			7.22269	-15.6318			9.65184	-5.12505			9.94765	-6.37505
5.95462	-14.5501			6.11172	17.1417			6.10607	16.9287			6.14747	12.8858			6.14535	13.4971			6.18599	13.2505			6.75352	21.0091			7.19255	-15.7568			9.67729	-5.25005			9.98546	-6.50005
5.92935	-14.6754			6.10808	17.2667			6.10599	17.0539			6.16281	13.0108			6.16486	13.625			6.20953	13.3755			6.70699	21.1341			7.16363	-15.8818			9.70405	-5.37505			10.0244	-6.62505
5.90603	-14.8007			6.10613	17.3917			6.10785	17.179			6.17951	13.1358			6.18632	13.753			6.23489	13.5005			6.66188	21.2592			7.13635	-16.0068			9.73212	-5.50005			10.0646	-6.75005
5.88487	-14.9258			6.10624	17.5176			6.11221	17.3041			6.19964	13.2608			6.20994	13.8804			6.26207	13.6255			6.61831	21.3842			7.11073	-16.1318			9.76147	-5.62505			10.1059	-6.87505
5.86547	-15.0508			6.10812	17.6434			6.11749	17.4291			6.22096	13.3858			6.23546	14.0078			6.29105	13.7505			6.5764	21.5092			7.08678	-16.2568			9.79209	-5.75005			10.1484	-7.00005
5.84812	-15.1763			6.11207	17.7687			6.12586	17.5541			6.24384	13.5108			6.26283	14.1329			6.32187	13.8755			6.53619	21.6342			7.06453	-16.3818			9.82399	-5.87505			10.192	-7.12505
5.83279	-15.3018			6.11795	17.8939			6.13514	17.6791			6.26855	13.6358			6.29162	14.258			6.35444	14.0005			6.4977	21.7592			7.04397	-16.5068			9.85715	-6.00005			10.2368	-7.25005
5.81942	-15.4271			6.12564	18.0205			6.14717	17.8041			6.2955	13.7608			6.32239	14.383			6.38868	14.1255			6.46095	21.8842			7.02552	-16.6319			9.89155	-6.12505			10.2806	-7.37508
5.80807	-15.5525			6.1353	18.1471			6.1603	17.9291			6.32383	13.8858			6.35491	14.508			6.42465	14.2505			6.42597	22.0092			7.00862	-16.7569			9.92719	-6.25005			10.2351	-7.50011
5.79876	-15.6778			6.14688	18.2723			6.17603	18.0541			6.35421	14.0108			6.38917	14.633			6.4623	14.3755			6.39276	22.1342			6.9936	-16.8819			9.96406	-6.37505			10.1644	-7.62511
5.79138	-15.8032			6.16037	18.3975			6.19285	18.1791			6.38474	14.1358			6.42514	14.758			6.50163	14.5005			6.36135	22.2592			6.98027	-17.0069			10.0021	-6.50005			10.0939	-7.75012
5.78624	-15.9282			6.1759	18.5231			6.21222	18.3042			6.41959	14.2608			6.46284	14.8832			6.5426	14.6255			6.33178	22.3842			6.96899	-17.1319			10.0414	-6.62505			10.0245	-7.87512
5.78293	-16.0532			6.19303	18.6487			6.23345	18.4292			6.45465	14.3858			6.5019	15.0085			6.5852	14.7505			6.30406	22.5092			6.95869	-17.2569			10.0819	-6.75005			9.95614	-8.00012
5.78193	-16.1791			6.21213	18.7737			6.25611	18.5542			6.49103	14.5108			6.54287	15.1335			6.6294	14.8755			6.27821	22.6342			6.95125	-17.3819			10.1235	-6.87505			9.88868	-8.12512
5.78276	-16.3048			6.23309	18.8987			6.28058	18.6792			6.5291	14.6358			6.58547	15.2585			6.67517	15.0005			6.25426	22.7592			6.94479	-17.5069			10.1664	-7.00005			9.82219	-8.25012
5.78553	-16.4314			6.25604	19.0238			6.30708	18.8042			6.57079	14.7608			6.62967	15.3835			6.7225	15.1255			6.23222	22.8842			6.94005	-17.6319			10.2105	-7.12505			9.75668	-8.37512
5.7904	-16.558			6.28082	19.149			6.33474	18.9292			6.61361	14.8859			6.67544	15.5085			6.77135	15.2505			6.21199	23.0092			6.93702	-17.7569			10.2557	-7.25006			9.69217	-8.50012
5.79771	-16.6849			6.3071	19.2762			6.36502	19.0543			6.65699	15.0109			6.72277	15.6335			6.8217	15.3755			6.19367	23.1342			6.93576	-17.8819			10.2883	-7.3751			9.62899	-8.62512
5.80672	-16.8118			6.33522	19.4033			6.39706	19.1793			6.70195	15.1359			6.77162	15.7585			6.87353	15.5005			6.1773	23.2592			6.93628	-18.0069			10.2173	-7.50014			9.56631	-8.75012
5.81787	-16.9381			6.36539	19.5294			6.43068	19.3043			6.74971	15.2609			6.82211	15.8835			6.92678	15.6255			6.1629	23.3842			6.93979	-18.1319			10.1461	-7.62514			9.50488	-8.87512
5.8309	-17.0644			6.39714	19.6554			6.46602	19.4293			6.79629	15.386			6.87404	16.0085			6.924	15.7505			6.15048	23.5092			6.94392	-18.2569			10.0757	-7.75014			9.44453	-9.00012
5.84598	-17.1897			6.43072	19.781			6.50277	19.5543			6.84654	15.511			6.90457	16.1363			6.87613	15.8755			6.14004	23.6342			6.9502	-18.3819			10.0063	-7.87514			9.38526	-9.12512
5.86307	-17.315			6.46583	19.9066			6.54069	19.6793			6.89827	15.636			6.92481	16.2641			6.82984	16.0005			6.1316	23.7592			6.95825	-18.5069			9.93774	-8.00014			9.3271	-9.25012
5.88213	-17.4402			6.5026	20.0342			6.58124	19.8043			6.93501	15.7627			6.8786	16.4088			6.78518	16.1255			6.12516	23.8842			6.96792	-18.6319			9.8704	-8.12514			9.27005	-9.37512
5.90317	-17.5653			6.54111	20.1617			6.62216	19.9293			6.96792	15.8894			6.83451	16.5535			6.74214	16.2505			6.12072	24.0092			6.97907	-18.7569			9.80367	-8.25014			9.21415	-9.50012
5.92641	-17.6904			6.58147	20.2877			6.66617	20.0543			6.93939	16.0209			6.78985	16.6785			6.70073	16.3755			6.11829	24.1342			6.99234	-18.8819			9.73805	-8.37514			9.1594	-9.62512
5.95104	-17.8156			6.62348	20.4138			6.7116	20.1793			6.9128	16.1523			6.74556	16.8035			6.66101	16.5005			6.11788	24.2592			7.00672	-19.0069			9.67343	-8.50014			9.10583	-9.75012
5.97776	-17.9408			6.66684	20.5389			6.75856	20.3045			6.86604	16.2775			6.70382	16.9395			6.623	16.6255			6.11947	24.3842			7.02352	-19.1319			9.60982	-8.62514			9.05344	-9.87512
6.00628	-18.066			6.71168	20.664			6.80655	20.4297			6.82029	16.4027			6.66275	17.0755			6.58671	16.7505			6.12307	24.5092			7.04173	-19.2569			9.54725	-8.75014			9.00225	-10.0001
6.03707	-18.191			6.75826	20.791			6.85613	20.5547			6.77555	16.5279			6.62474	17.2005			6.55219	16.8755			6.12869	24.6342			7.06195	-19.3819			9.48575	-8.87514			8.95229	-10.1251
6.06957	-18.316			6.80643	20.918			6.90685	20.6797			6.73185	16.6531			6.58847	17.3255			6.51944	17.0005			6.1363	24.7592			7.08309	-19.5069			9.42531	-9.00014			8.90358	-10.2501
6.10306	-18.4411			6.8561	21.0432			6.94986	20.8061			6.69235	16.7782			6.55395	17.4505			6.48849	17.1255			6.14591	24.8842			7.10674	-19.6319			9.36594	-9.12514			8.85613	-10.3751
6.13836	-18.5661			6.90726	21.1685			6.9869	20.9326			6.65262	16.9033			6.52121	17.5755			6.45936	17.2505			6.15751	25.0092			7.13206	-19.7569			9.30769	-9.25014			8.80995	-10.5001
6.17492	-18.6911			6.94765	21.2961			6.96736	21.0639			6.61528	17.0286			6.49026	17.7005			6.43207	17.3755			6.17174	25.1342			7.15904	-19.8819			9.25091	-9.37514			8.76507	-10.6251
6.2119	-18.8162			6.98859	21.4238			6.94979	21.1952			6.57969	17.1538			6.46114	17.8255			6.40664	17.5005			6.18745	25.2592			7.18744	-20.0069			9.19515	-9.50014			8.72151	-10.7501
6.25207	-18.9412			6.96837	21.554			6.90133	21.3207			6.54582	17.2789			6.43369	17.9508			6.38308	17.6255			6.20495	25.3842			7.2173	-20.1319			9.14032	-9.62514			8.67927	-10.8751
6.2926	-19.0662			6.95009	21.6843			6.85436	21.4463			6.51375	17.404			6.40811	18.0761			6.36142	17.7505			6.22439	25.5092			7.24877	-20.2569			9.08666	-9.75014			8.63838	-11.0001
6.33617	-19.1913			6.90148	21.8094			6.80885	21.5713			6.484	17.5292			6.38446	18.2014			6.34167	17.8755			6.24576	25.6342			7.28253	-20.3819			9.03419	-9.87514			8.59885	-11.1251
6.38044	-19.3165			6.85441	21.9345			6.76496	21.6964			6.45609	17.6545			6.36271	18.3267			6.32384	18.0005			6.26904	25.7592			7.31683	-20.5069			8.98293	-10.0001			8.56069	-11.2501
6.42702	-19.4415			6.80906	22.0617			6.72294	21.8216			6.42946	17.7796			6.34249	18.4545			6.30794	18.1255			6.29423	25.8842			7.35365	-20.6319			8.9329	-10.1251			8.51684	-11.3751
6.47486	-19.5665			6.76535	22.1889			6.68229	21.9467			6.40467	17.9048			6.32422	18.5824			6.294	18.2505			6.32129	26.0092			7.39171	-20.7569			8.88412	-10.2501			8.44838	-11.5001
6.52427	-19.6917			6.72324	22.3142			6.64334	22.072			6.38113	18.0299			6.30834	18.7074			6.28201	18.3755			6.34986	26.1342			7.43129	-20.8819			8.8366	-10.3751			8.38142	-11.6251
6.57524	-19.8169			6.68256	22.4395			6.60581	22.1973			6.35948	18.155			6.29441	18.8324			6.27199	18.5005			6.36036	26.2592			7.47208	-21.0069			8.79036	-10.5001			8.31538	-11.7501
6.6276	-19.942			6.64389	22.5646			6.57064	22.3224			6.34166	18.2803			6.28203	18.9644			6.26403	18.6256			6.36814	26.3842			7.51466	-21.1319			8.74542	-10.6251			8.25053	-11.8751
6.68147	-20.0672			6.6067	22.6897			6.53725	22.4475			6.32389	18.4056			6.27185	19.0965			6.25803	18.7506			6.37787	26.5092			7.55828	-21.2569			8.7018	-10.7501			8.18693	-12.0001
6.71761	-20.199			6.57116	22.8216			6.50578	22.5727			6.30903	18.5308			6.26387	19.2236			6.25396	18.8756			6.38948	26.6342			7.60377	-21.3819			8.6595	-10.8751			8.1246	-12.1251
6.74216	-20.3307			6.53749	22.9535			6.47553	22.6978			6.29607	18.6559			6.25795	19.3508			6.25188	19.0006			6.40301	26.7592			7.65045	-21.5069			8.61855	-11.0001			8.06355	-12.2501
6.68709	-20.4577			6.50564	23.0789			6.44761	22.823			6.28469	18.781			6.2539	19.4783			6.25178	19.1256			6.41846	26.8842			7.6989	-21.6319			8.57897	-11.1251			8.00383	-12.3751
6.6336	-20.5846			6.47562	23.2043			6.42126	22.9482			6.27529	18.9062			6.25146	19.6059			6.25367	19.2506			6.43581	27.0092			7.74873	-21.7569			8.54076	-11.2501			7.94545	-12.5001
6.58172	-20.7113			6.44757	23.3305			6.39694	23.0735			6.26839	19.0314			6.25152	19.7309			6.25608	19.3757			6.45505	27.1342			7.79975	-21.8819			8.47608	-11.3751			7.88845	-12.6251
6.53123	-20.8379			6.42139	23.4567			6.37441	23.1988			6.26347	19.1565			6.25358	19.8559			6.2594	19.5008			6.47616	27.2592			7.85191	-22.0069			8.40789	-11.5001			7.83284	-12.7501
6.48248	-20.9668			6.39691	23.5831			6.35378	23.324			6.25877	19.2817			6.2561	19.9809			6.26283	19.626			6.49915	27.3842			7.90538	-22.1319			8.34088	-11.6251			7.77867	-12.8751
6.4355	-21.0957			6.37437	23.7095			6.33506	23.4491			6.25559	19.4068			6.25876	20.1059			6.26826	19.7513			6.52397	27.5092			7.96016	-22.2569			8.27507	-11.7501			7.72595	-13.0001
6.39007	-21.2216			6.35377	23.8356			6.31828	23.5745			6.25481	19.532			6.26271	20.2311			6.27469	19.8765			6.55063	27.6342			8.01648	-22.3819			8.21048	-11.8751			7.67471	-13.1251
6.34637	-21.3476			6.33513	23.9616			6.30288	23.7			6.25601	19.6572			6.26864	20.3562			6.28309	20.0017			6.57906	27.7592			8.07406	-22.5069			8.14713	-12.0001			7.62498	-13.2501
6.30427	-21.4727			6.31842	24.0873			6.29065	23.8251			6.25789	19.7824			6.27369	20.4814			6.28151	20.1269			6.60928	27.8842			8.13261	-22.6319			8.08505	-12.1251			7.57678	-13.3751
6.26384	-21.5979			6.30359	24.213			6.27938	23.9502			6.26003	19.9076			6.28074	20.6067			6.28193	20.2521			6.64128	28.0092			8.19237	-22.7569			8.02427	-12.2501			7.53014	-13.5001
6.22558	-21.7239			6.29072	24.3389			6.2706	24.0753			6.26577	20.0327			6.2807	20.7321			6.2856	20.3773			6.67503	28.1342			8.25212	-22.882			7.96484	-12.3751			7.48509	-13.6251
6.18896	-21.8499			6.27978	24.4647			6.2638	24.2004			6.27349	20.1578			6.28236	20.8575			6.28638	20.5024			6.71051	28.2592			8.30629	-23.0071			7.90676	-12.5001			7.44164	-13.7501
6.15408	-21.976			6.27083	24.5902			6.25894	24.3255			6.2748	20.2831			6.28351	20.983			6.28641	20.6274			6.7477	28.3842			8.35869	-23.1321			7.85005	-12.6251			7.39984	-13.8751
6.12089	-22.102			6.2638	24.7156			6.25597	24.4507			6.27811	20.4085			6.28598	21.1086			6.28843	20.7524			6.78651	28.5092			8.41208	-23.2571			7.79476	-12.7501			7.35969	-14.0001
6.0899	-22.2271			6.25891	24.8407			6.25368	24.5758			6.28306	20.5338			6.28644	21.2336			6.29269	20.8774			6.82692	28.6342			8.46684	-23.3821			7.7409	-12.8751			7.32123	-14.1251
6.06077	-22.3522			6.25602	24.9659			6.25291	24.701			6.2884	20.6591			6.28888	21.3587			6.29892	21.0024			6.86898	28.7592			8.52248	-23.5071			7.68851	-13.0001			7.28447	-14.2501
6.03349	-22.4777			6.25385	25.091			6.25117	24.8267			6.29377	20.7844			6.29296	21.4849			6.30687	21.1274			6.91282	28.8842			8.57948	-23.6321			7.63761	-13.1251			7.2487	-14.3751
6.00814	-22.6031			6.25097	25.216			6.25141	24.9524			6.30057	20.9098			6.29906	21.6111			6.31678	21.2524			6.95808	29.0092			8.63768	-23.7571			7.58823	-13.2501			7.2134	-14.5001
5.98476	-22.7284			6.24912	25.341			6.25357	25.0774			6.31024	21.0351			6.30701	21.7361			6.32866	21.3774			7.00493	29.1342			8.69693	-23.8821			7.54039	-13.3751			7.17724	-14.6251
5.96338	-22.8537			6.24925	25.466			6.25771	25.2024			6.32084	21.1604			6.31692	21.8611			6.34248	21.5024			7.05333	29.2592			8.75735	-24.0071			7.49413	-13.5001			7.14268	-14.7501
5.94395	-22.9788			6.25197	25.591			6.2638	25.3275			6.33325	21.2857			6.32892	21.9908			6.35823	21.6274			7.10324	29.3842			8.81892	-24.1321			7.44946	-13.6251			7.10972	-14.8751
5.92654	-23.1039			6.25591	25.716			6.27179	25.4526			6.3475	21.411			6.34302	22.1204			6.3759	21.7524			7.15464	29.5092			8.8816	-24.2571			7.40641	-13.7501			7.0784	-15.0001
5.91114	-23.2303			6.26204	25.841			6.28025	25.578			6.36441	21.5365			6.35896	22.2455			6.39549	21.8774			7.20751	29.6342			8.94541	-24.3821			7.365	-13.8751			7.04872	-15.1251
5.89783	-23.3567			6.27016	25.966			6.2887	25.7035			6.38299	21.662			6.37656	22.3705			6.41698	22.0024			7.26182	29.7592			9.0103	-24.5071			7.32527	-14.0001			7.0207	-15.2501
5.88641	-23.4831			6.27871	26.0911			6.29525	25.8288			6.4037	21.7873			6.39636	22.4956			6.44036	22.1274			7.31809	29.8842			9.02871	-24.6325			7.28331	-14.1251			6.99435	-15.3751
5.87709	-23.6094			6.28767	26.2162			6.30376	25.9541			6.42582	21.9126			6.41787	22.6208			6.46561	22.2524			7.37468	30.0092			9.04683	-24.7578			7.24281	-14.2501			6.96967	-15.5001
5.8702	-23.7347			6.2955	26.3417			6.31462	26.0793			6.45036	22.038			6.44197	22.7509			6.49271	22.3774			7.4333	30.1342			9.05978	-24.8828			7.20385	-14.3751			6.94671	-15.6251
5.86492	-23.86			6.30532	26.4671			6.327	26.2046			6.4758	22.1634			6.46791	22.881			6.52164	22.5024			7.49326	30.2592			9.07379	-25.0078			7.16646	-14.5001			6.92546	-15.7501
5.86204	-23.9851			6.31666	26.5924			6.34136	26.3299			6.50378	22.2886			6.495	23.006			6.55239	22.6274			7.55452	30.3842			9.08931	-25.1328			7.13066	-14.6251			6.90595	-15.8751
5.86123	-24.1102			6.32992	26.7177			6.35767	26.4553			6.53124	22.4138			6.52392	23.131			6.58493	22.7524			7.617	30.5092			9.10585	-25.2578			7.09646	-14.7501			6.88818	-16.0001
5.86238	-24.2352			6.3455	26.8429			6.37647	26.5805			6.55475	22.539			6.55427	23.2565			6.61931	22.8774			7.68064	30.6342			9.1238	-25.3828			7.06388	-14.8751			6.87216	-16.1251
5.86555	-24.3602			6.36269	26.9681			6.39669	26.7056			6.58011	22.6643			6.58644	23.382			6.65534	23.0024			7.74551	30.7592			9.14317	-25.5078			7.03294	-15.0001			6.85792	-16.2501
5.8709	-24.4865			6.38143	27.0934			6.41885	26.831			6.60713	22.7894			6.62063	23.5086			6.69315	23.1274			7.81159	30.8842			9.16395	-25.6328			7.00365	-15.1251			6.84544	-16.3751
5.87834	-24.6128			6.40175	27.2187			6.4429	26.9563			6.63513	22.9145			6.65632	23.6352			6.73266	23.2524			7.87885	31.0092			9.18613	-25.7578			6.97604	-15.2501			6.83475	-16.5001
5.88774	-24.7416			6.42526	27.3439			6.46849	27.0816			6.66605	23.0397			6.69422	23.7602			6.77385	23.3774			7.94726	31.1342			9.21023	-25.8828			6.95012	-15.3751			6.82584	-16.6251
5.89929	-24.8703			6.44961	27.4691			6.49553	27.2069			6.69875	23.165			6.73354	23.8852			6.81669	23.5024			8.01681	31.2592			9.23571	-26.0078			6.9259	-15.5001			6.81873	-16.7501
5.91287	-24.9956			6.47659	27.5943			6.52606	27.332			6.73387	23.2902			6.77455	24.0109			6.86116	23.6274			8.08747	31.3842			9.25642	-26.133			6.90374	-15.6251			6.81342	-16.8751
5.92848	-25.121			6.5052	27.7195			6.5584	27.4572			6.76962	23.4154			6.81723	24.1365			6.90724	23.7524			8.15921	31.5092			9.27572	-26.2582			6.88282	-15.7501			6.80991	-17.0001
5.9459	-25.2463			6.53254	27.8446			6.5819	27.5823			6.80593	23.5405			6.86132	24.2621			6.95488	23.8774			8.23201	31.6342			9.2862	-26.3832			6.8638	-15.8751			6.8082	-17.1251
5.96533	-25.3716			6.56172	27.9697			6.60582	27.7074			6.84285	23.6656			6.90703	24.3878			7.00407	24.0024			8.30584	31.7592			9.29807	-26.5082			6.84653	-16.0001			6.80829	-17.2501
5.98697	-25.4966			6.58349	28.0949			6.63109	27.8326			6.88643	23.791			6.95462	24.5155			7.05479	24.1274			8.38106	31.8842			9.3111	-26.6332			6.83103	-16.1251			6.81019	-17.3751
6.01059	-25.6216			6.60711	28.2201			6.65817	27.9577			6.93063	23.9163			7.00385	24.6433			7.10701	24.2524			8.4572	32.0092			9.32552	-26.7582			6.8173	-16.2501			6.8139	-17.5001
6.03626	-25.7474			6.63233	28.3477			6.68774	28.0828			6.97549	24.0415			7.05467	24.7683			7.1607	24.3774			8.53402	32.1342			9.34146	-26.8832			6.80536	-16.3751			6.8194	-17.6251
6.0639	-25.8731			6.65907	28.4754			6.71849	28.2079			7.02096	24.1667			7.10698	24.8933			7.21584	24.5024			8.61178	32.2592			9.35851	-27.0082			6.79521	-16.5001			6.8267	-17.7501
6.09334	-25.9986			6.68826	28.6005			6.75091	28.3331			7.06827	24.2919			7.16025	25.0189			7.27215	24.6275			8.69048	32.3842			9.37691	-27.1332			6.78685	-16.6251			6.8358	-17.8751
6.12446	-26.1241			6.71904	28.7257			6.78508	28.4582			7.11711	24.417			7.21498	25.1445			7.32756	24.7525			8.77008	32.5092			9.39668	-27.2582			6.7803	-16.7501			6.84668	-18.0001
6.1577	-26.2497			6.75177	28.8511			6.82162	28.5835			7.16707	24.5423			7.27228	25.2696			7.38246	24.8777			8.85056	32.6342			9.41841	-27.3832			6.77555	-16.8751			6.85934	-18.1251
6.19257	-26.3753			6.78611	28.9765			6.85911	28.7089			7.21526	24.6676			7.32745	25.3947			7.43862	25.0028			8.93191	32.7592			9.44039	-27.5082			6.77262	-17.0001			6.87378	-18.2501
6.22402	-26.5006			6.82213	29.1017			6.89846	28.834			7.27045	24.7927			7.38153	25.5199			7.49631	25.1282			9.01413	32.8842			9.4648	-27.6332			6.77149	-17.1251			6.89022	-18.3751
6.24245	-26.6258			6.85915	29.2269			6.93945	28.9592			7.32254	24.9178			7.43702	25.645			7.55536	25.2536			9.09718	33.0092			9.49029	-27.7583			6.77218	-17.2501			6.90816	-18.5001
6.25971	-26.7511			6.89915	29.3522			6.9824	29.0843			7.37724	25.0432			7.49503	25.7701			7.6152	25.3799			9.18099	33.1342			9.51674	-27.8833			6.77468	-17.3751			6.92788	-18.6251
6.27837	-26.8764			6.94012	29.4774			7.02675	29.2094			7.43214	25.1686			7.55341	25.8952			7.67578	25.5062			9.2656	33.2592			9.54449	-28.0083			6.77899	-17.5001			6.94932	-18.7501
6.29866	-27.0016			6.9827	29.6026			7.07205	29.3346			7.48832	25.2938			7.61459	26.0205			7.73968	25.6334			9.35097	33.3842			9.57354	-28.1333			6.78511	-17.6251			6.97248	-18.8751
6.32087	-27.1268			7.02689	29.7277			7.11892	29.4597			7.54586	25.419			7.67609	26.1457			7.80402	25.7605			9.43709	33.5092			9.60389	-28.2583			6.79303	-17.7501			6.99735	-19.0001
6.34486	-27.2521			7.07274	29.8533			7.16845	29.5849			7.60497	25.5442			7.73962	26.2708			7.86929	25.886			9.52394	33.6342			9.63551	-28.3833			6.80275	-17.8751			7.02391	-19.1251
6.37073	-27.3775			7.12016	29.9788			7.21947	29.71			7.66503	25.6693			7.80286	26.3959			7.93569	26.0115			9.61152	33.7592			9.66841	-28.5083			6.81426	-18.0001			7.05214	-19.2501
6.3992	-27.5025			7.16913	30.1042			7.26939	29.8354			7.72577	25.7944			7.8688	26.5211			8.00315	26.137			9.68457	33.8843			9.70385	-28.6333			6.82756	-18.1251			7.08204	-19.3751
6.42891	-27.6275			7.2196	30.2296			7.32062	29.9608			7.78779	25.9196			7.9353	26.6463			8.0717	26.2626			9.70828	34.0094			9.73828	-28.7583			6.84263	-18.2501			7.11357	-19.5001
6.46002	-27.7526			7.27001	30.3547			7.37151	30.086			7.85241	26.0449			8.00301	26.7715			8.14191	26.3908			9.73672	34.1344			9.7756	-28.8833			6.85985	-18.3751			7.14674	-19.6251
6.49293	-27.8776			7.32072	30.4798			7.42343	30.2111			7.91768	26.1701			8.07096	26.8967			8.2127	26.519			9.76643	34.2594			9.81399	-29.0084			6.87843	-18.5001			7.18151	-19.7501
6.52806	-28.0026			7.37078	30.6048			7.47641	30.3361			7.9834	26.2952			8.14111	27.0219			8.28487	26.6471			9.7969	34.3844			9.85307	-29.1334			6.89876	-18.6251			7.21788	-19.8751
6.56494	-28.1277			7.4223	30.7298			7.53079	30.4611			8.0503	26.4203			8.21146	27.147			8.35814	26.7753			9.82713	34.5094			9.89335	-29.2584			6.92083	-18.7501			7.25581	-20.0001
6.60259	-28.2527			7.47524	30.8548			7.58665	30.588			8.11957	26.5456			8.28431	27.2721			8.43227	26.9054			9.85938	34.6344			9.93482	-29.3834			6.94462	-18.8751			7.2953	-20.1251
6.64154	-28.3777			7.52958	30.9798			7.64388	30.715			8.18963	26.6709			8.35781	27.3972			8.50744	27.0356			9.89287	34.7594			9.97747	-29.5084			6.97011	-19.0001			7.33631	-20.2501
6.6815	-28.5027			7.58531	31.1048			7.70243	30.8407			8.26096	26.7962			8.43129	27.5224			8.58373	27.161			9.92752	34.8844			10.0213	-29.6334			6.9973	-19.1251			7.37884	-20.3751
6.72315	-28.6278			7.64239	31.2298			7.76226	30.9664			8.3325	26.9215			8.50579	27.6475			8.66092	27.2863			9.9634	35.0094			10.0662	-29.7584			7.02617	-19.2501			7.42286	-20.5001
6.76632	-28.7528			7.7008	31.3548			7.82337	31.0915			8.40536	27.0467			8.58273	27.7727			8.7094	27.4334			10.0005	35.1344			10.1133	-29.8834			7.05669	-19.3751			7.46835	-20.6251
6.81111	-28.8778			7.76052	31.4798			7.88567	31.2165			8.47924	27.1719			8.66053	27.8979			8.75866	27.5805			10.0388	35.2594			10.1608	-30.0084			7.08886	-19.5001			7.51528	-20.7501
6.85851	-29.0033			7.82151	31.6048			7.94924	31.3447			8.55414	27.2971			8.68805	28.0436			8.76917	27.7582			10.0783	35.3844			10.2095	-30.1334			7.12266	-19.6251			7.56363	-20.8751
6.9066	-29.1288			7.88376	31.7298			8.01403	31.4728			8.62944	27.4223			8.71584	28.1893			8.78096	27.9358			10.1189	35.5094			10.2589	-30.2584			7.15807	-19.7501			7.61338	-21.0001
6.95681	-29.2539			7.94725	31.8548			8.08027	31.5978			8.62416	27.6066			8.71903	28.3701			8.77742	28.1092			10.1607	35.6344			10.2838	-30.3837			7.19506	-19.8751			7.66452	-21.1251
7.00794	-29.379			8.01193	31.9798			8.14762	31.7228			8.62044	27.7909			8.72496	28.5509			8.77588	28.2826			10.2037	35.7594			10.2492	-30.5089			7.23362	-20.0001			7.71701	-21.2501
7.06092	-29.504			8.0778	32.1048			8.21592	31.848			8.58539	28.0369			8.72801	28.7233			8.73802	28.4192			10.2487	35.8844			10.2127	-30.6339			7.27374	-20.1251			7.77084	-21.3751
7.1152	-29.629			8.14483	32.2298			8.2853	31.9732			8.55599	28.2829			8.73074	28.8956			8.70182	28.5558			10.2939	36.0094			10.1774	-30.7589			7.31538	-20.2501			7.82599	-21.5001
7.17096	-29.7541			8.213	32.3548			8.35625	32.1013			8.51658	28.4356			8.70979	29.0405			8.66634	28.6928			10.3402	36.1344			10.1433	-30.8839			7.35853	-20.3751			7.88243	-21.6251
7.22812	-29.8791			8.28227	32.4798			8.42821	32.2293			8.47927	28.5883			8.69079	29.1854			8.63249	28.8297			10.3876	36.2594			10.1101	-31.0089			7.40317	-20.5001			7.94014	-21.7501
7.28666	-30.0042			8.35263	32.6048			8.49736	32.3561			8.44346	28.7261			8.66118	29.3244			8.59244	29.2737			10.4362	36.3844			10.0783	-31.1339			7.44928	-20.6251			7.9991	-21.8751
7.34652	-30.1292			8.42406	32.7298			8.55884	32.4828			8.40803	28.8639			8.63316	29.4635			8.56822	29.7176			10.4857	36.5094			10.0478	-31.259			7.49683	-20.7501			8.05928	-22.0001
7.40775	-30.2545			8.49653	32.8548			8.55958	32.6448			8.37442	29.0025			8.60159	29.6015			8.53274	30.1822			10.5359	36.6344			10.0187	-31.3841			7.5458	-20.8751			8.12067	-22.1251
7.47029	-30.3797			8.55487	32.9798			8.56282	32.8068			8.3403	29.1411			8.5718	29.7396			8.51772	30.6467			10.5386	36.7594			9.99041	-31.5092			7.59617	-21.0001			8.18324	-22.2501
7.53394	-30.5048			8.55765	33.1048			8.51554	32.9427			8.31024	29.279			8.54508	29.878			8.49651	30.8053			10.5393	36.8844			9.96386	-31.6342			7.64792	-21.1251			8.24697	-22.3751
7.59885	-30.6298			8.56191	33.2298			8.4655	33.0785			8.28137	29.4169			8.52019	30.0165			8.47768	30.9638			10.5413	37.0094			9.93832	-31.7592			7.70103	-21.2501			8.31184	-22.5001
7.66509	-30.755			8.54828	33.3548			8.38318	33.2383			8.24971	29.5554			8.49669	30.1544			8.4587	31.104			10.5445	37.1344			9.91425	-31.8844			7.75546	-21.3751			8.37782	-22.6251
7.73254	-30.8802			8.46352	33.4798			8.3021	33.398			8.21987	29.6938			8.47397	30.2923			8.44158	31.2441			10.549	37.2594			9.89133	-32.0095			7.81121	-21.5001			8.40166	-22.7501
7.8015	-31.0053			8.37912	33.6048			8.22402	33.5663			8.17231	29.8427			8.45523	30.4312			8.42536	31.3827			10.5548	37.3844			9.86983	-32.1345			7.86825	-21.6251			8.40383	-22.8751
7.87126	-31.1304			8.29557	33.7298			8.14822	33.7346			8.12677	29.9916			8.43837	30.57			8.41096	31.5213			10.5619	37.5094			9.84949	-32.2595			7.92655	-21.7501			8.40755	-23.0001
7.94208	-31.2555			8.21318	33.8548			8.07323	33.89			8.08643	30.137			8.42087	30.7085			8.39809	31.6581			10.5708	37.6344			9.8306	-32.3847			7.9861	-21.8751			8.41283	-23.1251
8.01401	-31.3806			8.13143	33.9798			8.00016	34.0453			8.04655	30.2825			8.40495	30.847			8.38701	31.795			10.58	37.7594			9.81305	-32.5098			8.04687	-22.0001			8.41966	-23.2501
8.08723	-31.5058			8.05062	34.1048			7.92713	34.1892			8.00945	30.4298			8.39459	30.9848			8.37206	31.9392			10.591	37.8844			9.79701	-32.6348			8.10883	-22.1251			8.42803	-23.3751
8.16135	-31.6311			7.97077	34.2298			7.85572	34.3332			7.97255	30.5772			8.38358	31.1226			8.35879	32.0834			10.6033	38.0094			9.78198	-32.7598			8.17197	-22.2501			8.43794	-23.5001
8.23619	-31.7563			7.89189	34.3548			7.78541	34.4723			7.93895	30.7236			8.3683	31.2612			8.35935	32.2557			10.6169	38.1344			9.76858	-32.8848			8.23627	-22.3751			8.44754	-23.6252
8.31204	-31.8815			7.81401	34.4798			7.71584	34.6114			7.90691	30.87			8.35491	31.3998			8.36289	32.4278			10.6317	38.2594			9.7562	-33.0098			8.29715	-22.5001			8.44867	-23.7502
8.34954	-32.019			7.73714	34.6048			7.64431	34.7389			7.87757	31.0165			8.34336	31.5383			8.36285	32.5679			10.6477	38.3844			9.74518	-33.1348			8.34793	-22.6252			8.3798	-23.8752
8.29741	-32.1565			7.66129	34.7298			7.57399	34.8664			7.8495	31.163			8.33357	31.6769			8.3638	32.7079			10.665	38.5094			9.73552	-33.2598			8.39822	-22.7502			8.312	-24.0002
8.21209	-32.2815			7.58652	34.8548			7.50197	34.9914			7.82378	31.3091			8.32539	31.8149			8.31203	33.6119			10.6834	38.6344			9.72772	-33.3849			8.34688	-22.8752			8.24577	-24.1252
8.12762	-32.4065			7.51285	34.9798			7.43109	35.1164			7.80026	31.4551			8.31906	31.9529			8.34155	34.5159			10.7031	38.7594			9.72128	-33.5099			8.2967	-23.0002			8.17991	-24.2502
8.04402	-32.5315			7.44031	35.1048			7.36232	35.2417			7.7795	31.6024			8.31579	32.0906			8.31566	35.2986			10.724	38.8844			9.716	-33.635			8.24775	-23.1252			8.11543	-24.3753
7.9601	-32.6565			7.36892	35.2298			7.29361	35.367			7.76011	31.7497			8.31365	32.2283			8.35145	36.0812			10.7461	39.0094			9.71208	-33.76			8.20014	-23.2502			8.05212	-24.5003
7.87746	-32.7816			7.29871	35.3548			7.227	35.4922			7.74404	31.8961			8.31334	32.3674			8.32582	36.3906			10.7694	39.1344			9.70929	-33.885			8.15389	-23.3752			7.98988	-24.6253
7.79483	-32.9066			7.22972	35.4798			7.16168	35.6173			7.72923	32.0425			8.31418	32.5065			8.30979	36.7			10.794	39.2594			9.70786	-34.01			8.10903	-23.5002			7.92885	-24.7503
7.71434	-33.0316			7.16197	35.6048			7.0992	35.7423			7.71699	32.1874			8.31353	32.6421			8.29183	37.7531			10.8197	39.3844			9.70806	-34.1351			8.06597	-23.6252			7.86905	-24.8753
7.63484	-33.1566			7.09549	35.7298			7.03589	35.8673			7.70297	32.3323			8.30676	32.7778			8.38552	38.8061			10.8467	39.5094			9.70963	-34.2602			8.02434	-23.7502			7.81049	-25.0003
7.55715	-33.2816			7.0303	35.8548			6.97395	35.9923			7.6717	32.4593			8.28942	32.9361			8.37153	38.933			10.8748	39.6344			9.71232	-34.3852			7.98374	-23.8752			7.7532	-25.1253
7.47859	-33.4066			6.96644	35.9798			6.91338	36.1173			7.64149	32.5862			8.27459	33.0944			8.35887	39.0598			10.9041	39.7594			9.71639	-34.5102			7.9446	-24.0002			7.6972	-25.2503
7.40187	-33.5316			6.90395	36.1048			6.85507	36.2426			7.6125	32.713			8.25789	33.2236			8.3436	39.1859			10.9346	39.8844			9.72183	-34.6352			7.90693	-24.1252			7.64252	-25.3753
7.326	-33.6567			6.84284	36.2298			6.79821	36.368			7.58382	32.8397			8.24181	33.3527			8.3299	39.3121			10.9663	40.0094			9.72864	-34.7602			7.87076	-24.2502			7.58918	-25.5003
7.25225	-33.7817			6.78333	36.3548			6.74337	36.4932			7.5592	32.9669			8.22577	33.4788			8.31786	39.4384			10.9994	40.1344			9.7374	-34.8852			7.83609	-24.3752			7.53753	-25.6253
7.17965	-33.9067			6.72493	36.4798			6.68972	36.6184			7.53493	33.0941			8.21133	33.6049			8.30708	39.5647			11.0333	40.2594			9.74753	-35.0102			7.80295	-24.5002			7.48661	-25.7503
7.10723	-34.0317			6.66818	36.6048			6.63676	36.7434			7.51335	33.2214			8.19981	33.7318			8.29543	39.6936			11.0684	40.3844			9.75899	-35.1353			7.77135	-24.6252			7.43744	-25.8753
7.036	-34.1567			6.61294	36.7298			6.58538	36.8685			7.49309	33.3486			8.18932	33.8587			8.28511	39.8224			11.1046	40.5094			9.77113	-35.2603			7.74131	-24.7502			7.38971	-26.0003
6.96611	-34.2817			6.55925	36.8548			6.53536	36.9935			7.47302	33.4751			8.18128	33.9861			8.28246	39.9487			11.142	40.6344			9.78515	-35.3853			7.71284	-24.8752			7.34343	-26.1253
6.89748	-34.4067			6.50712	36.9798			6.48696	37.1185			7.45399	33.6015			8.17422	34.1136			8.28058	40.0749			11.1804	40.7594			9.80041	-35.5103			7.68596	-25.0002			7.29863	-26.2503
6.8311	-34.5318			6.4566	37.1048			6.44022	37.2435			7.44038	33.7293			8.16869	34.2397			8.2758	40.207			11.22	40.8844			9.81686	-35.6353			7.66068	-25.1252			7.25558	-26.3753
6.76473	-34.6568			6.40771	37.2298			6.39515	37.3685			7.42807	33.8571			8.16392	34.3659			8.27251	40.3391			11.2606	41.0094			9.83465	-35.7603			7.63702	-25.2502			7.21355	-26.5003
6.69968	-34.7818			6.36048	37.3548			6.353	37.4937			7.41624	33.9842			8.16214	34.4926			8.26752	40.4782			11.3023	41.1344			9.85384	-35.8853			7.61498	-25.3752			7.17327	-26.6253
6.63587	-34.9068			6.31495	37.4798			6.31119	37.619			7.40619	34.1112			8.16127	34.6194			8.26449	40.6173			11.3451	41.2594			9.87406	-36.0103			7.59457	-25.5002			7.13455	-26.7503
6.57511	-35.0318			6.27113	37.6048			6.27446	37.7447			7.39842	34.2382			8.16265	34.7461			8.25613	40.7467			11.389	41.3844			9.89606	-36.1353			7.57582	-25.6252			7.0974	-26.8753
6.51581	-35.1568			6.22907	37.7298			6.23849	37.8703			7.39164	34.3652			8.16548	34.8728			8.24927	40.8762			11.4339	41.5094			9.91907	-36.2603			7.55872	-25.7502			7.06185	-27.0003
6.45634	-35.2818			6.18879	37.8548			6.20299	37.9954			7.38701	34.4922			8.16931	34.9994			8.24592	41.0059			11.4798	41.6344			9.94356	-36.3854			7.5433	-25.8752			7.02801	-27.1253
6.39838	-35.4068			6.15031	37.9798			6.16933	38.1205			7.38353	34.6192			8.17458	35.1261			8.24428	41.1357			11.5267	41.7594			9.96933	-36.5104			7.52955	-26.0002			6.99581	-27.2503
6.34389	-35.5319			6.11367	38.1048			6.13698	38.2455			7.38234	34.7464			8.1817	35.2522			8.24256	41.2648			11.5749	41.8844			9.99635	-36.6354			7.51748	-26.1252			6.96517	-27.3753
6.28957	-35.6569			6.07889	38.2298			6.1064	38.3705			7.38296	34.8736			8.19045	35.3783			8.242	41.3939			11.6241	42.0094			10.0246	-36.7605			7.5071	-26.2502			6.93621	-27.5003
6.23749	-35.7819			6.04599	38.3548			6.07889	38.4957			7.38562	35.0008			8.19706	35.5067			8.24646	41.5247			11.6743	42.1344			10.054	-36.8855			7.49842	-26.3752			6.90893	-27.6253
6.18659	-35.9069			6.01501	38.4798			6.05333	38.6209			7.38952	35.1279			8.20501	35.635			8.25173	41.6555			11.7255	42.2594			10.0846	-37.0105			7.49144	-26.5002			6.88336	-27.7503
6.13724	-36.0319			5.98596	38.6048			6.02855	38.7459			7.39644	35.2548			8.20711	35.7646			8.25793	41.7848			11.7774	42.3844			10.1168	-37.1355			7.48617	-26.6252			6.8595	-27.8753
6.08961	-36.1569			5.95886	38.7298			6.00575	38.8709			7.40358	35.3817			8.21093	35.8942			8.26521	41.9141			11.8303	42.5094			10.1503	-37.2605			7.48261	-26.7502			6.83738	-28.0003
6.04436	-36.2819			5.93374	38.8548			5.98647	38.9962			7.41424	35.5088			8.21622	36.0246			8.27436	42.0438			11.8835	42.6344			10.185	-37.3855			7.4808	-26.8752			6.81701	-28.1253
6.00005	-36.407			5.91061	38.9798			5.9692	39.1216			7.42595	35.6359			8.22323	36.1549			8.28461	42.1734			11.9367	42.7594			10.2207	-37.5105			7.4807	-27.0002			6.79839	-28.2503
5.95767	-36.532			5.88951	39.1048			5.94471	39.2594			7.43925	35.763			8.23308	36.2849			8.29841	42.3031			11.9683	42.8844			10.2565	-37.6355			7.48227	-27.1252			6.78154	-28.3753
5.91712	-36.657			5.87043	39.2298			5.92257	39.3972			7.45421	35.89			8.24463	36.4149			8.31367	42.4328			12.0011	43.0094			10.2932	-37.7606			7.48555	-27.2502			6.76648	-28.5003
5.87841	-36.782			5.8534	39.3548			5.9005	39.5393			7.46779	36.0177			8.25825	36.5446			8.32993	42.5625			12.0349	43.1344			10.3067	-37.8856			7.49053	-27.3752			6.7532	-28.6253
5.84145	-36.907			5.83841	39.4798			5.88098	39.6813			7.48314	36.1454			8.27244	36.6743			8.34785	42.6922			12.0698	43.2594			10.3216	-38.0107			7.49721	-27.5002			6.74173	-28.7503
5.80777	-37.032			5.8255	39.6048			5.86517	39.824			7.49472	36.2749			8.2888	36.8044			8.36515	42.8211			12.1061	43.3844			10.3338	-38.1358			7.50559	-27.6252			6.73205	-28.8753
5.77604	-37.157			5.81468	39.7298			5.85205	39.9666			7.50812	36.4044			8.30684	36.9345			8.38282	42.95			12.1435	43.5094			10.3473	-38.2608			7.51566	-27.7502			6.72419	-29.0003
5.74477	-37.282			5.77347	39.8548			5.81619	41.4381			7.5229	36.5342			8.32074	37.0648			8.37564	43.089			12.1817	43.6344			10.3621	-38.3858			7.52743	-27.8752			6.71823	-29.1253
5.71548	-37.407			5.73276	39.9798			6.06795	42.9096			7.53891	36.6639			8.33582	37.1951			8.36998	43.2281			12.221	43.7594			10.378	-38.5108			7.54088	-28.0002			6.71408	-29.2503
5.68978	-37.532			5.69397	40.1048			6.18426	43.3171			7.54781	36.797			8.33612	37.3368			8.36555	43.3685			12.2613	43.8844			10.3954	-38.636			7.55602	-28.1252			6.71168	-29.3753
5.66456	-37.6571			5.65713	40.2298			6.31973	43.7246			7.55804	36.9301			8.33841	37.4786			8.36309	43.509			12.3026	44.0094			10.4136	-38.7612			7.56794	-28.2502			6.71111	-29.5003
5.6422	-37.7821			5.62226	40.3548			6.33519	43.8528			7.55842	37.0754			8.34201	37.6243			8.35959	44.0912			12.345	44.1344			10.4337	-38.8862			7.5633	-28.3752			6.71236	-29.6253
5.62135	-37.9071			5.5894	40.4798			6.35269	43.9809			7.55981	37.2208			8.34772	37.77			8.39007	44.6735			12.3884	44.2594			10.4547	-39.0112			7.56034	-28.5002			6.71543	-29.7503
5.60216	-38.0321			5.55856	40.6048			6.37196	44.1101			7.56515	37.3672			8.3564	37.9117			8.3943	44.8112			12.4328	44.3844			10.477	-39.1362			7.55909	-28.6252			6.72033	-29.8753
5.58497	-38.1571			5.52979	40.7298			6.39328	44.2394			7.57057	37.5135			8.36692	38.0533			8.39965	44.949			12.4782	44.5094			10.5004	-39.2612			7.55953	-28.7502			6.72704	-30.0003
5.57143	-38.2821			5.5031	40.8548			6.41702	44.3674			7.58076	37.6607			8.35598	38.1898			8.4484	45.4586			12.5248	44.6345			10.5257	-39.3864			7.56259	-28.8752			6.73584	-30.1253
5.56003	-38.4071			5.47852	40.9798			6.44254	44.4954			7.59125	37.8078			8.34683	38.3263			8.51999	45.9683			12.5723	44.7595			10.5516	-39.5115			7.56631	-29.0002			6.74612	-30.2503
5.5439	-38.5323			5.45606	41.1048			6.47032	44.6229			7.60563	37.9552			8.33704	38.4641			8.52514	46.1364			12.6207	44.8845			10.5792	-39.6366			7.57183	-29.1252			6.75829	-30.3753
5.52907	-38.6574			5.43576	41.2298			6.49764	44.7504			7.6204	38.1026			8.32906	38.6019			8.53185	46.3046			12.67	45.0095			10.6079	-39.7617			7.57904	-29.2502			6.77225	-30.5003
5.4907	-38.7824			5.41762	41.3548			6.51881	44.8754			7.6302	38.2415			8.32178	38.7388			8.53196	46.5222			12.7204	45.1345			10.6377	-39.8868			7.58812	-29.3752			6.78801	-30.6253
5.45284	-38.9074			5.40167	41.4798			6.5392	45.0005			7.64014	38.3805			8.31632	38.8758			8.53693	46.7397			12.7717	45.2595			10.6684	-40.0118			7.59888	-29.5002			6.80554	-30.7503
5.41641	-39.0324			5.38792	41.6048			6.56291	45.1255			7.63787	38.5148			8.31414	39.0105			8.5499	47.0028			12.8242	45.3845			10.7007	-40.1368			7.61114	-29.6252			6.82483	-30.8753
5.3817	-39.1575			5.37638	41.7298			6.58804	45.2505			7.63733	38.6491			8.31017	39.1451			8.57009	47.2659			12.8773	45.5095			10.7341	-40.2618			7.62507	-29.7502			6.84588	-31.0003
5.34854	-39.2825			5.36706	41.8548			6.5978	45.377			7.63862	38.7826			8.3142	39.2915			8.59391	47.4892			12.9315	45.6345			10.7684	-40.3868			7.64065	-29.8752			6.86868	-31.1253
5.31746	-39.4075			5.35998	41.9798			6.60437	45.5036			7.64161	38.9162			8.3203	39.4378			8.62274	47.7125			12.9865	45.7595			10.8039	-40.5118			7.65789	-30.0002			6.88648	-31.2503
5.28983	-39.5325			5.35531	42.1048			6.58042	45.6413			7.64846	39.0512			8.32311	39.5823			8.63009	47.8438			13.0425	45.8845			10.8405	-40.6368			7.67677	-30.1252			6.89307	-31.3753
5.2641	-39.6575			5.3527	42.2298			6.55862	45.7791			7.6572	39.1863			8.32419	39.7268			8.63911	47.975			13.0994	46.0095			10.8783	-40.7618			7.69729	-30.2502			6.90144	-31.5003
5.23946	-39.7825			5.35233	42.3548			6.53954	45.9169			7.66741	39.321			8.33898	39.8606			8.65076	48.1062			13.157	46.1345			10.9181	-40.8869			7.71943	-30.3752			6.91159	-31.6253
5.21702	-39.9075			5.35421	42.4798			6.52266	46.0547			7.67866	39.4559			8.35161	39.9945			8.66417	48.2374			13.2155	46.2595			10.9575	-41.012			7.74318	-30.5002			6.9235	-31.7503
5.198	-40.0325			5.35833	42.6048			6.50858	46.1926			7.69217	39.5897			8.36367	40.1313			8.67813	48.3684			13.2749	46.3845			10.999	-41.137			7.76852	-30.6252			6.93726	-31.8753
5.17955	-40.1576			5.3647	42.7298			6.49672	46.3305			7.70602	39.7236			8.37752	40.2681			8.69357	48.4995			13.3351	46.5095			11.0416	-41.262			7.79546	-30.7502			6.95278	-32.0003
5.16611	-40.2826			5.3733	42.8548			6.48628	46.468			7.72475	39.8588			8.39123	40.4027			8.71136	48.6316			13.3961	46.6345			11.0852	-41.387			7.82397	-30.8752			6.97014	-32.1253
5.15257	-40.4076			5.38412	42.9798			6.47806	46.6056			7.74252	39.9939			8.40667	40.5372			8.7294	48.7638			13.458	46.7595			11.1299	-41.512			7.85403	-31.0002			6.98924	-32.2503
5.14166	-40.5326			5.39717	43.1048			6.47221	46.7441			7.7639	40.1278			8.42285	40.669			8.74996	48.8946			13.5207	46.8845			11.1754	-41.637			7.88565	-31.1252			7.00987	-32.3753
5.13299	-40.6576			5.41193	43.2298			6.46863	46.8826			7.78581	40.2616			8.43618	40.8008			8.77207	49.0254			13.5829	47.0095			11.2219	-41.762			7.91879	-31.2502			7.03222	-32.5003
5.12719	-40.7826			5.35981	43.3549			6.46821	47.0197			7.81078	40.397			8.45348	40.9318			8.79527	49.1564			13.6438	47.1345			11.2697	-41.887			7.95147	-31.3752			7.05626	-32.6253
5.1237	-40.9076			5.30945	43.4799			6.46954	47.1567			7.83614	40.5324			8.4724	41.0629			8.82001	49.2873			13.69	47.2595			11.318	-42.0121			7.96256	-31.5002			7.08198	-32.7503
5.12262	-41.0326			5.26042	43.6049			6.47313	47.2944			7.86539	40.6663			8.49352	41.1936			8.84581	49.4188			13.7169	47.3845			11.3679	-42.1371			7.90837	-31.6252			7.10938	-32.8753
5.12344	-41.1576			5.21322	43.7299			6.47899	47.432			7.89483	40.8001			8.51596	41.3244			8.87314	49.5502			13.7434	47.5095			11.4188	-42.2621			7.85522	-31.7502			7.13843	-33.0003
5.1257	-41.2826			5.1679	43.8549			6.48706	47.5697			7.9256	40.9344			8.54113	41.4553			8.90336	49.6812			13.7712	47.6345			11.4707	-42.3871			7.80342	-31.8752			7.16709	-33.1253
5.13025	-41.4076			5.12447	43.9799			6.4974	47.7074			7.95809	41.0687			8.56786	41.5862			8.93418	49.8121			13.7999	47.7595			11.5234	-42.5121			7.75298	-32.0002			7.19605	-33.2503
5.13856	-41.5327			5.08313	44.1049			6.51021	47.8453			7.99393	41.2034			8.59398	41.717			8.96618	49.943			13.83	47.8845			11.5769	-42.6371			7.70393	-32.1252			7.16304	-33.3753
5.14916	-41.6577			5.04376	44.2299			6.52527	47.9832			8.03034	41.3382			8.62164	41.8477			8.99942	50.074			13.8602	48.0095			11.6314	-42.7621			7.65628	-32.2502			7.13009	-33.5003
5.16118	-41.7827			5.00626	44.3549			6.54258	48.1211			8.06891	41.4741			8.65311	41.9792			9.03466	50.2053			13.8918	48.1345			11.6873	-42.8871			7.61006	-32.3752			7.09917	-33.6253
5.17548	-41.9077			4.9708	44.4799			6.56145	48.2589			8.10918	41.6101			8.68403	42.1107			9.07134	50.3366			13.9243	48.2595			11.7438	-43.0122			7.56529	-32.5002			7.06992	-33.7503
5.1928	-42.0327			4.93741	44.6049			6.58318	48.3972			8.14803	41.7441			8.7171	42.2416			9.10983	50.4677			13.958	48.3845			11.8015	-43.1372			7.52199	-32.6252			7.04235	-33.8753
5.21235	-42.1577			4.90613	44.7299			6.60699	48.5354			8.18851	41.8781			8.75154	42.3725			9.14893	50.5988			13.9922	48.5095			11.8597	-43.2622			7.48017	-32.7502			7.01648	-34.0003
5.23387	-42.2828			4.87697	44.8549			6.63306	48.6728			8.21874	42.0146			8.78773	42.5038			9.19048	50.7303			14.0275	48.6345			11.9188	-43.3872			7.43987	-32.8752			6.99314	-34.1253
5.25563	-42.4078			4.84997	44.9799			6.66114	48.8101			8.25025	42.1511			8.82528	42.6352			9.23193	50.8617			14.0637	48.7595			11.9788	-43.5122			7.4011	-33.0002			6.97054	-34.2503
5.2368	-42.5358			4.82515	45.1049			6.69176	48.9478			8.27543	42.2806			8.86242	42.767			9.27148	50.9927			14.1008	48.8845			12.0398	-43.6372			7.36387	-33.1252			6.94982	-34.3753
5.20508	-42.6638			4.80252	45.2299			6.72444	49.0855			8.30218	42.4102			8.90018	42.8989			9.31241	51.1238			14.1388	49.0095			12.1017	-43.7622			7.32821	-33.2502			6.93086	-34.5003
5.16205	-42.7888			4.78208	45.3549			6.75746	49.2226			8.3113	42.5365			8.9446	43.0302			9.34144	51.2632			14.1777	49.1345			12.1648	-43.8876			7.29413	-33.3752			6.91366	-34.6253
5.12071	-42.9138			4.76389	45.4799			6.79191	49.3596			8.32196	42.6629			8.98963	43.1614			9.36695	51.4027			14.2173	49.2595			12.2281	-44.0129			7.26165	-33.5002			6.89823	-34.7503
5.08169	-43.0388			4.74797	45.6049			6.82602	49.5048			8.3331	42.7895			9.03292	43.2936			9.37947	51.5545			14.2579	49.3845			12.2928	-44.138			7.2308	-33.6252			6.88487	-34.8753
5.04471	-43.1638			4.73433	45.7299			6.85754	49.6499			8.34576	42.916			9.07714	43.4257			9.39404	51.7063			14.2993	49.5095			12.3582	-44.2631			7.20158	-33.7502			6.87313	-35.0003
5.01034	-43.2888			4.72332	45.8549			6.88599	49.8039			8.35326	43.0434			9.11938	43.5892			9.4087	51.8583			14.3416	49.6345			12.4242	-44.3881			7.17403	-33.8752			6.86307	-35.1253
4.97809	-43.4138			4.71435	45.9799			6.91679	49.958			8.3608	43.1707			9.16362	43.7527			9.424	52.0104			14.3847	49.7595			12.4909	-44.5131			7.14814	-34.0002			6.85482	-35.2503
4.94751	-43.5388			4.70769	46.1049			6.94893	50.1102			8.36173	43.2992			9.19947	43.8967			9.44454	52.1603			14.4287	49.8845			12.5584	-44.6381			7.12393	-34.1252			6.84838	-35.3753
4.91878	-43.6638			4.70335	46.2299			6.98333	50.2625			8.36425	43.4277			9.23682	44.0407			9.46648	52.3101			14.4735	50.0095			12.6266	-44.7631			7.10143	-34.2502			6.84375	-35.5003
4.8928	-43.7888			4.70135	46.3549			6.99288	50.4275			8.36589	43.5569			9.26621	44.4104			9.49091	52.4586			14.5192	50.1345			12.696	-44.8881			7.08064	-34.3752			6.84093	-35.6253
4.86905	-43.9138			4.70168	46.4799			7.00496	50.5925			8.36816	43.6861			9.3076	44.78			9.51725	52.6072			14.5657	50.2595			12.7662	-45.0131			7.06157	-34.5002			6.83994	-35.7503
4.84713	-44.0388			4.70433	46.6049			7.00674	50.7485			8.37162	43.8166			9.34427	44.9208			9.53643	52.7441			14.613	50.3845			12.8367	-45.1381			7.04424	-34.6252			6.84076	-35.8753
4.8267	-44.1638			4.70932	46.7299			7.00941	50.9045			8.37573	43.947			9.38255	45.0616			9.55545	52.881			14.6611	50.5095			12.908	-45.2631			7.02865	-34.7502			6.8434	-36.0003
4.81094	-44.2889			4.71663	46.8549			6.99816	51.0374			8.38111	44.077			9.40565	45.1954			9.57069	53.0116			14.71	50.6345			12.9805	-45.3881			7.01482	-34.8752			6.84786	-36.1253
4.79481	-44.4139			4.72625	46.9799			6.98749	51.1702			8.38812	44.207			9.42886	45.3292			9.58591	53.1422			14.7598	50.7595			13.0531	-45.5132			7.00275	-35.0002			6.85414	-36.2503
4.78342	-44.5389			4.73818	47.1049			6.98173	51.306			8.39771	44.3374			9.44348	45.4599			9.6033	53.2724			14.8103	50.8845			13.1076	-45.6382			6.99246	-35.1252			6.86222	-36.3753
4.7728	-44.6639			4.7524	47.2299			6.9744	51.4419			8.40892	44.4677			9.45887	45.5907			9.62213	53.4026			14.8615	51.0095			13.1277	-45.7632			6.98394	-35.2502			6.8721	-36.5003
4.76433	-44.7889			4.7689	47.3549			6.9735	51.5751			8.42179	44.598			9.47672	45.7215			9.64513	53.5328			14.9136	51.1345			13.1471	-45.8887			6.9772	-35.3752			6.88377	-36.6253
4.75822	-44.9139			4.78767	47.4799			6.97149	51.7084			8.43628	44.7284			9.49604	45.8523			9.66778	53.663			14.9664	51.2595			13.1676	-46.0141			6.97225	-35.5002			6.89723	-36.7503
4.75569	-45.0389			4.80867	47.6049			6.97273	51.8432			8.45239	44.8582			9.51719	45.9827			9.69151	53.7933			15.02	51.3845			13.1889	-46.1391			6.96909	-35.6252			6.91248	-36.8753
4.75553	-45.1639			4.8319	47.7299			6.97554	51.9781			8.46863	44.988			9.53849	46.1131			9.71637	53.9235			15.0743	51.5095			13.2113	-46.2641			6.96772	-35.7502			6.9295	-37.0003
4.75754	-45.289			4.8151	47.8549			6.98066	52.1119			8.48826	45.1183			9.56377	46.244			9.74274	54.0543			15.1302	51.6345			13.2351	-46.3891			6.96814	-35.8752			6.94828	-37.1253
4.76183	-45.414			4.76737	47.9799			6.98786	52.2458			8.50951	45.2486			9.58709	46.3749			9.77011	54.185			15.1852	51.7595			13.2594	-46.5141			6.97035	-36.0002			6.96881	-37.2503
4.76775	-45.539			4.72176	48.1049			6.99662	52.3802			8.53176	45.3788			9.61573	46.5057			9.80013	54.3151			15.2418	51.8845			13.285	-46.6391			6.97436	-36.1252			6.99109	-37.3753
4.77594	-45.664			4.67825	48.2299			7.00747	52.5146			8.55466	45.509			9.6428	46.6365			9.83101	54.4451			15.2992	52.0095			13.3116	-46.7641			6.98015	-36.2502			7.01509	-37.5003
4.78785	-45.789			4.63684	48.3549			7.02084	52.6486			8.57306	45.6454			9.67126	46.7669			9.86278	54.5754			15.3573	52.1345			13.339	-46.8891			6.98773	-36.3752			7.04001	-37.6254
4.80044	-45.914			4.59762	48.4799			7.03562	52.7826			8.5916	45.7819			9.70047	46.8973			9.89555	54.7058			15.4161	52.2595			13.3675	-47.0141			6.99709	-36.5002			7.06186	-37.7504
4.81662	-46.039			4.56064	48.6049			7.05158	52.9164			8.62857	45.9098			9.73476	47.0284			9.93086	54.8361			15.4756	52.3845			13.397	-47.1394			7.00822	-36.6252			7.02526	-37.8754
4.83481	-46.164			4.52593	48.7299			7.06699	53.0501			8.66538	46.0377			9.76923	47.1596			9.9669	54.9664			15.5357	52.5095			13.4272	-47.2646			7.02112	-36.7502			6.97983	-38.0004
4.84847	-46.2896			4.49353	48.8549			7.07434	53.1875			8.69304	46.1686			9.80461	47.2901			10.0029	55.0967			15.5966	52.6345			13.4587	-47.3896			7.03578	-36.8752			6.92133	-38.1254
4.86445	-46.4152			4.46348	48.9799			7.08382	53.3248			8.72222	46.2995			9.84034	47.4206			10.0403	55.2271			15.6582	52.7595			13.491	-47.5147			7.05218	-37.0002			6.86424	-38.2504
4.81666	-46.5402			4.43596	49.105			7.09664	53.4635			8.75483	46.4299			9.8781	47.5513			10.0818	55.3573			15.7204	52.8845			13.5242	-47.6397			7.07034	-37.1252			6.80857	-38.3754
4.77001	-46.6653			4.41073	49.23			7.11029	53.6022			8.78873	46.5602			9.91717	47.6819			10.1238	55.4876			15.7833	53.0095			13.5585	-47.7647			7.09022	-37.2502			6.75436	-38.5004
4.72394	-46.7903			4.38791	49.355			7.12599	53.7405			8.82309	46.6909			9.95694	47.8127			10.1664	55.6179			15.8468	53.1345			13.5429	-47.8967			7.11182	-37.3752			6.70163	-38.6254
4.67893	-46.9153			4.36757	49.48			7.14374	53.8788			8.85894	46.8216			9.998	47.9435			10.2102	55.7482			15.911	53.2595			13.4485	-48.0287			7.13512	-37.5002			6.65042	-38.7504
4.63609	-47.0403			4.34971	49.605			7.16589	54.0152			8.89693	46.9519			10.0414	48.074			10.2537	55.878			15.9758	53.3845			13.344	-48.154			7.11971	-37.6252			6.60086	-38.8754
4.59462	-47.1653			4.33437	49.73			7.18881	54.1516			8.93602	47.0822			10.0861	48.2045			10.2984	56.0078			16.0413	53.5095			13.2396	-48.2794			7.08056	-37.7502			6.55287	-39.0004
4.55775	-47.2903			4.32157	49.855			7.2142	54.2895			8.9757	47.213			10.1312	48.3351			10.3476	56.1386			16.1073	53.6345			13.1355	-48.4044			7.04342	-37.8752			6.50635	-39.1254
4.52014	-47.4154			4.31132	49.98			7.24038	54.4273			9.01661	47.3438			10.1775	48.4658			10.3959	56.2694			16.174	53.7595			13.0317	-48.5294			6.99594	-38.0002			6.46145	-39.2504
4.48755	-47.5404			4.30363	50.105			7.2691	54.5643			9.06009	47.4743			10.2257	48.5967			10.4465	56.3996			16.2412	53.8845			12.9283	-48.6544			6.93704	-38.1252			6.4182	-39.3754
4.45624	-47.6654			4.2985	50.23			7.29981	54.7013			9.10494	47.6048			10.2735	48.7275			10.498	56.5298			16.3091	54.0095			12.8252	-48.7794			6.87952	-38.2502			6.37662	-39.5004
4.42745	-47.7904			4.29593	50.355			7.33263	54.8388			9.15023	47.7355			10.3249	48.8578			10.5497	56.6605			16.3776	54.1345			12.7224	-48.9044			6.82362	-38.3752			6.33691	-39.6254
4.4005	-47.9154			4.29594	50.48			7.36599	54.9763			9.19671	47.8661			10.3757	48.9881			10.6022	56.7912			16.4467	54.2595			12.62	-49.0294			6.76917	-38.5002			6.29871	-39.7504
4.37638	-48.0404			4.29853	50.605			7.40309	55.1141			9.2452	47.9978			10.4282	49.1186			10.6573	56.921			16.5166	54.3845			12.5179	-49.1544			6.716	-38.6252			6.26231	-39.8754
4.35423	-48.1654			4.3037	50.73			7.44106	55.2519			9.29435	48.1294			10.482	49.249			10.7132	57.0508			16.5867	54.5095			12.4162	-49.2794			6.66434	-38.7502			6.22769	-40.0004
4.33479	-48.2904			4.31145	50.855			7.48073	55.3894			9.34251	48.2639			10.5373	49.38			10.7696	57.1811			16.6576	54.6345			12.3149	-49.4053			6.61421	-38.8752			6.19485	-40.1254
4.31733	-48.4154			4.32176	50.98			7.52219	55.5269			9.39154	48.3983			10.5932	49.511			10.8264	57.3114			16.729	54.7595			12.214	-49.5313			6.56564	-39.0002			6.16384	-40.2504
4.30288	-48.5404			4.33496	51.105			7.56737	55.6634			9.44231	48.5338			10.6504	49.6416			10.8855	57.4419			16.801	54.8845			12.1135	-49.6563			6.51865	-39.1252			6.13466	-40.3754
4.29063	-48.6654			4.3503	51.23			7.61403	55.8			9.49446	48.6692			10.7076	49.7722			10.9445	57.5724			16.8736	55.0095			12.0133	-49.7813			6.47328	-39.2502			6.10733	-40.5004
4.28236	-48.7905			4.36825	51.355			7.66117	55.9375			9.54989	48.8017			10.7669	49.9024			11.0061	57.7023			16.9466	55.1345			11.9136	-49.9077			6.43002	-39.3752			6.08106	-40.6254
4.2765	-48.9155			4.3887	51.48			7.71002	56.075			9.60354	48.9342			10.8272	50.0326			11.0685	57.8323			17.0203	55.2595			11.8143	-50.0341			6.38751	-39.5002			6.0546	-40.7504
4.27257	-49.0405			4.41161	51.605			7.7613	56.2118			9.66112	49.0713			10.8895	50.1637			11.1307	57.9629			17.0944	55.3845			11.7154	-50.1591			6.34714	-39.6252			6.02598	-40.8754
4.27106	-49.1655			4.43697	51.73			7.81422	56.3485			9.71701	49.2084			10.9514	50.2947			11.1938	58.0934			17.1691	55.5095			11.617	-50.2841			6.30849	-39.7502			5.99879	-41.0004
4.2716	-49.2905			4.46474	51.855			7.86804	56.4856			9.77639	49.3436			11.0155	50.4248			11.2589	58.2232			17.2444	55.6345			11.519	-50.4091			6.26588	-39.8752			5.97437	-41.1254
4.27435	-49.4155			4.49488	51.98			7.92306	56.6227			9.83471	49.4788			11.079	50.5549			11.325	58.3529			17.3201	55.7595			11.4214	-50.5341			6.22353	-40.0002			5.95152	-41.2504
4.28231	-49.5406			4.52738	52.105			7.98104	56.7601			9.89687	49.6131			11.145	50.686			11.3914	58.4836			17.3964	55.8845			11.3242	-50.6604			6.18295	-40.1252			5.93049	-41.3754
4.29139	-49.6656			4.56218	52.23			8.04024	56.8975			9.96024	49.7473			11.2115	50.817			11.4587	58.6144			17.4732	56.0095			11.2276	-50.7867			6.14417	-40.2502			5.91146	-41.5004
4.30314	-49.7906			4.59925	52.355			8.09003	57.0277			10.0253	49.8792			11.2788	50.9477			11.5273	58.7444			17.5504	56.1345			11.1314	-50.9117			6.10818	-40.3752			5.89443	-41.6254
4.31702	-49.9156			4.63855	52.48			8.14092	57.1578			10.0914	50.011			11.3469	51.0784			11.5968	58.8744			17.6282	56.2595			11.0358	-51.0367			6.07304	-40.5002			5.87943	-41.7504
4.33383	-50.0407			4.68004	52.605			8.18105	57.2841			10.1573	50.146			11.4166	51.2083			11.6616	59.0031			17.7067	56.3845			10.9398	-51.1629			6.03978	-40.6252			5.86648	-41.8754
4.35139	-50.1658			4.72368	52.73			8.22263	57.4105			10.2243	50.2811			11.4847	51.3383			11.7219	59.1318			17.7857	56.5095			10.839	-51.2892			6.00842	-40.7502			5.85559	-42.0004
4.37464	-50.2908			4.76943	52.855			8.26566	57.5368			10.2916	50.4147			11.5344	51.4652			11.7607	59.2627			17.8649	56.6345			10.7369	-51.4142			5.97897	-40.8752			5.84677	-42.1254
4.39893	-50.4158			4.81723	52.98			8.30999	57.6631			10.36	50.5483			11.584	51.5922			11.7979	59.3935			17.9445	56.7595			10.6352	-51.5392			5.95147	-41.0002			5.84002	-42.2504
4.42565	-50.5408			4.86705	53.105			8.3551	57.7893			10.4229	50.6781			11.6262	51.7215			11.839	59.5218			18.0217	56.8846			10.5339	-51.6658			5.92593	-41.1252			5.83536	-42.3754
4.45478	-50.6658			4.91881	53.23			8.40146	57.9155			10.4858	50.8079			11.6683	51.8508			11.8775	59.65			18.0523	57.0097			10.433	-51.7924			5.90237	-41.2502			5.83278	-42.5004
4.48621	-50.7908			4.9725	53.355			8.45041	58.0419			10.5203	50.9333			11.7151	51.9783			11.9197	59.7777			18.052	57.1347			10.3326	-51.9176			5.88081	-41.3752			5.83229	-42.6254
4.51996	-50.9158			5.02806	53.48			8.50061	58.1682			10.5549	51.0586			11.7623	52.1058			11.9629	59.9053			18.0525	57.2597			10.2326	-52.0428			5.86128	-41.5002			5.83388	-42.7504
4.55573	-51.0408			5.08545	53.605			8.55166	58.2946			10.592	51.1839			11.8093	52.2337			12.0041	60.0315			18.0538	57.3847			10.1332	-52.1678			5.84377	-41.6252			5.83757	-42.8754
4.5937	-51.1658			5.14464	53.73			8.60393	58.421			10.6303	51.3092			11.8573	52.3616			12.045	60.1576			18.0558	57.5097			10.0342	-52.2928			5.82832	-41.7502			5.84334	-43.0004
4.63457	-51.2909			5.20557	53.855			8.65734	58.5472			10.6686	51.4345			11.9001	52.4878			12.0691	60.2983			18.0587	57.6347			9.93571	-52.418			5.81495	-41.8752			5.85118	-43.1254
4.67755	-51.4159			5.26819	53.98			8.712	58.6735			10.7081	51.5597			11.9407	52.6139			12.0913	60.4389			18.0623	57.7597			9.83775	-52.5431			5.80365	-42.0002			5.8611	-43.2504
4.72185	-51.5409			5.33247	54.105			8.76757	58.7999			10.7505	51.6851			11.9779	52.7548			12.1204	60.5767			18.0667	57.8847			9.74027	-52.6681			5.79441	-42.1252			5.87308	-43.3754
4.7681	-51.6659			5.39836	54.23			8.82437	58.9263			10.7913	51.8105			12.0164	52.8956			12.1505	60.7146			18.072	58.0097			9.64333	-52.7931			5.78727	-42.2502			5.88712	-43.5004
4.81746	-51.7909			5.46581	54.355			8.87665	59.0519			10.823	51.9379			12.0549	53.0429			12.1799	60.8535			18.0779	58.1347			9.54693	-52.9181			5.78221	-42.3752			5.9032	-43.6254
4.86862	-51.9159			5.53478	54.48			8.93016	59.1775			10.8553	52.0653			12.0946	53.1903			12.2106	60.9924			18.0847	58.2597			9.4511	-53.0431			5.77926	-42.5002			5.92131	-43.7504
4.92065	-52.0409			5.60551	54.605			8.98042	59.3032			10.8774	52.1978			12.137	53.3295			12.2405	61.1286			18.0923	58.3847			9.35584	-53.1681			5.77841	-42.6252			5.94144	-43.8754
4.97442	-52.166			5.67734	54.73			9.02944	59.429			10.9007	52.3303			12.1805	53.4688			12.2717	61.2648			18.1006	58.5097			9.26116	-53.2931			5.77966	-42.7502			5.96356	-44.0004
5.03091	-52.291			5.75065	54.855			9.08022	59.5545			10.9239	52.462			12.2255	53.6105			12.2901	61.3964			18.107	58.6347			9.1671	-53.4181			5.78302	-42.8752			5.98767	-44.1254
5.08923	-52.416			5.82531	54.98			9.12882	59.6799			10.9484	52.5937			12.2719	53.7523			12.3097	61.5281			18.1092	58.7598			9.07365	-53.5431			5.78847	-43.0002			6.01374	-44.2504
5.14981	-52.541			5.90129	55.105			9.17884	59.805			10.9773	52.7275			12.2865	53.8852			12.3242	61.6674			18.0967	58.8848			8.98084	-53.6681			5.79602	-43.1252			6.04175	-44.3754
5.21211	-52.666			5.97854	55.23			9.22976	59.93			11.0066	52.8613			12.2995	54.0183			12.3398	61.8068			18.085	59.0098			8.88868	-53.7931			5.80566	-43.2502			6.07169	-44.5004
5.27432	-52.791			6.05703	55.355			9.28402	60.0553			11.0367	52.9935			12.3079	54.1554			12.3563	61.946			18.075	59.1348			8.79719	-53.9181			5.81737	-43.3752			6.10352	-44.6254
5.33802	-52.916			6.13672	55.48			9.33936	60.1805			11.0681	53.1258			12.3176	54.2926			12.3735	62.0852			18.0646	59.2598			8.70639	-54.0431			5.83116	-43.5002			6.13723	-44.7504
5.40289	-53.041			6.21757	55.605			9.39366	60.3056			11.1	53.2585			12.3294	54.4296			12.3934	62.2254			18.0552	59.3848			8.61626	-54.169			5.84701	-43.6252			6.1728	-44.8754
5.46903	-53.1661			6.29956	55.73			9.44876	60.4306			11.1332	53.3912			12.3425	54.5666			12.4148	62.3656			18.0465	59.5098			8.52686	-54.2948			5.8649	-43.7502			6.21019	-45.0004
5.53735	-53.2911			6.38263	55.855			9.50218	60.5557			11.1685	53.5233			12.3577	54.7037			12.4379	62.5057			18.0388	59.6348			8.43823	-54.4198			5.88483	-43.8752			6.24938	-45.1254
5.60709	-53.4162			6.46677	55.98			9.55587	60.6808			11.2051	53.6554			12.3729	54.8407			12.4615	62.6459			18.0318	59.7598			8.35037	-54.5448			5.90677	-44.0002			6.29035	-45.2504
5.67799	-53.5415			6.55191	56.105			9.58215	60.8189			11.2424	53.7879			12.3898	54.9774			12.4866	62.7855			18.0255	59.8848			8.26328	-54.6698			5.9307	-44.1252			6.33306	-45.3754
5.75023	-53.6668			6.63805	56.23			9.60993	60.957			11.281	53.9204			12.4079	55.1141			12.513	62.9251			18.02	60.0098			8.177	-54.7948			5.95662	-44.2502			6.37749	-45.5004
5.82416	-53.7918			6.72515	56.355			9.62535	61.1055			11.3202	54.0525			12.4279	55.2513			12.5404	63.0644			18.0153	60.1348			8.09153	-54.9198			5.9845	-44.3752			6.42362	-45.6254
5.89942	-53.9169			6.81319	56.48			9.64272	61.254			11.3604	54.1845			12.4477	55.3884			12.5689	63.2036			18.0114	60.2598			8.00692	-55.0448			6.01431	-44.5002			6.47141	-45.7504
5.97586	-54.0425			6.87218	56.605			9.65876	61.4015			11.3961	54.3165			12.4698	55.5252			12.5958	63.354			18.0082	60.3848			7.92317	-55.1698			6.04604	-44.6252			6.52083	-45.8754
6.05358	-54.1682			6.92999	56.73			9.67663	61.5489			11.4325	54.4485			12.4931	55.6619			12.6227	63.5043			18.0059	60.5098			7.8403	-55.2948			6.07966	-44.7502			6.57185	-46.0004
6.13231	-54.2932			6.98919	56.855			9.6971	61.6948			11.4703	54.5804			12.5161	55.7995			12.6567	63.6385			18.0043	60.6348			7.75835	-55.4198			6.11563	-44.8752			6.62445	-46.1254
6.21222	-54.4183			7.04974	56.98			9.71934	61.8407			11.5064	54.7123			12.5405	55.937			12.692	63.7726			18.0035	60.7598			7.67734	-55.5448			6.15276	-45.0002			6.67859	-46.2504
6.29358	-54.5439			7.11161	57.105			9.74206	61.9863			11.5237	54.8464			12.5676	56.0733			12.7297	63.9104			18.0035	60.8848			7.59728	-55.6698			6.19192	-45.1252			6.73424	-46.3754
6.3754	-54.6696			7.17478	57.23			9.76643	62.132			11.5403	54.9805			12.5958	56.2095			12.7686	64.0482			18.0043	61.0098			7.51821	-55.7948			6.23286	-45.2502			6.79138	-46.5004
6.45921	-54.7947			7.23921	57.355			9.78526	62.2753			11.5596	55.1159			12.6263	56.3467			12.8068	64.1882			18.0059	61.1348			7.44014	-55.9198			6.22874	-45.3752			6.80467	-46.6254
6.54406	-54.9198			7.30489	57.48			9.80579	62.4186			11.5802	55.2513			12.6573	56.4839			12.8462	64.3282			18.0083	61.2598			7.36312	-56.0448			6.14953	-45.5002			6.81555	-46.7504
6.62906	-55.05			7.37179	57.605			9.82178	62.5603			11.5984	55.3846			12.6893	56.6209			12.8811	64.4667			18.0114	61.3848			7.28715	-56.1698			6.07134	-45.6252			6.82821	-46.8754
6.71504	-55.1802			7.43988	57.73			9.83951	62.702			11.6179	55.5179			12.7219	56.7578			12.9173	64.6051			18.0153	61.5098			7.21227	-56.2948			5.99426	-45.7503			6.84266	-47.0004
6.80265	-55.3121			7.50911	57.855			9.85781	62.8431			11.6381	55.6511			12.7554	56.8948			12.9463	64.7449			18.0201	61.6348			7.1385	-56.4198			5.91869	-45.8753			6.85887	-47.1254
6.89121	-55.4441			7.57948	57.98			9.87772	62.9842			11.6596	55.7843			12.7902	57.0318			12.9759	64.8846			18.0256	61.7598			7.06588	-56.5448			5.84419	-46.0003			6.87685	-47.2504
6.9806	-55.5695			7.65096	58.105			9.90071	63.1257			11.6833	55.9177			12.82	57.1733			13.0078	65.025			18.0319	61.8848			6.99443	-56.6698			5.77108	-46.1253			6.89657	-47.3754
7.07059	-55.695			7.72353	58.23			9.92533	63.2671			11.7082	56.0512			12.851	57.3148			13.0395	65.1653			18.0389	62.0098			6.92417	-56.7948			5.69934	-46.2503			6.91803	-47.5004
7.1519	-55.8236			7.79716	58.355			9.95123	63.4087			11.734	56.1845			12.8815	57.4554			13.062	65.2993			18.0468	62.1348			6.85514	-56.9198			5.62903	-46.3753			6.94122	-47.6254
7.23418	-55.9522			7.87184	58.48			9.97864	63.5503			11.7608	56.3179			12.913	57.596			13.0854	65.4332			18.0554	62.2598			6.78737	-57.0448			5.56018	-46.5003			6.96612	-47.7504
7.3032	-56.0778			7.94753	58.605			10.0063	63.6911			11.7872	56.4515			12.9359	57.7299			13.11	65.567			18.0648	62.3848			6.72089	-57.1698			5.49283	-46.6253			6.99272	-47.8754
7.37341	-56.2034			8.02422	58.73			10.0351	63.8319			11.8148	56.5852			12.9591	57.8638			13.1357	65.7009			18.075	62.5098			6.65573	-57.2948			5.42702	-46.7503			7.02099	-48.0004
7.43875	-56.3284			8.10188	58.855			10.0692	63.974			11.8472	56.7181			12.9856	57.9983			13.1613	65.8355			18.086	62.6348			6.59191	-57.4198			5.36281	-46.8753			7.05094	-48.1254
7.50504	-56.4534			8.1805	58.98			10.1042	64.1161			11.8804	56.8511			13.0131	58.1327			13.1881	65.97			18.0977	62.7598			6.52947	-57.5448			5.30022	-47.0003			7.08253	-48.2504
7.57238	-56.5785			8.26003	59.105			10.1384	64.2582			11.9137	56.9845			13.0408	58.2671			13.2173	66.104			18.1102	62.8848			6.46845	-57.6698			5.23931	-47.1253			7.11575	-48.3754
7.64089	-56.7035			8.34048	59.23			10.174	64.4004			11.9479	57.1179			13.0694	58.4015			13.2475	66.2381			18.1235	63.0098			6.40886	-57.7948			5.18012	-47.2503			7.15059	-48.5004
7.71054	-56.8286			8.42189	59.355			10.2146	64.5406			11.9838	57.2511			13.0939	58.5474			13.2786	66.3698			18.1376	63.1348			6.35074	-57.9198			5.1227	-47.3753			7.18702	-48.6254
7.78131	-56.9536			8.50411	59.48			10.2542	64.6809			12.0202	57.3843			13.1186	58.6933			13.3091	66.5015			18.1524	63.2598			6.29413	-58.0448			5.06708	-47.5003			7.22503	-48.7504
7.8536	-57.0786			8.58717	59.605			10.2956	64.8227			12.0573	57.5178			13.1428	58.8475			13.3461	66.6378			18.168	63.3848			6.23906	-58.1698			5.01331	-47.6253			7.2646	-48.8754
7.92611	-57.2037			8.67105	59.73			10.338	64.9644			12.0948	57.6514			13.168	59.0018			13.3783	66.7741			18.1844	63.5098			6.18555	-58.2948			4.96145	-47.7503			7.3057	-49.0004
8.00026	-57.3292			8.75571	59.855			10.3776	65.105			12.1367	57.7846			13.1952	59.1627			13.4157	66.9071			18.2015	63.6348			6.13364	-58.4198			4.91152	-47.8753			7.34831	-49.1254
8.07544	-57.4548			8.84116	59.98			10.4182	65.2456			12.1786	57.9179			13.2235	59.3235			13.4539	67.0401			18.2194	63.7598			6.08336	-58.5448			4.86358	-48.0003			7.39242	-49.2504
8.15157	-57.5818			8.92738	60.105			10.4569	65.3865			12.2208	58.052			13.2544	59.4809			13.4919	67.1735			18.2381	63.8848			6.03474	-58.6698			4.81767	-48.1253			7.438	-49.3754
8.22873	-57.7087			9.01435	60.23			10.4968	65.5274			12.263	58.186			13.2865	59.6382			13.531	67.307			18.2575	64.0098			5.98782	-58.7948			4.77384	-48.2503			7.48504	-49.5004
8.30677	-57.8339			9.10204	60.355			10.538	65.6683			12.309	58.3186			13.3185	59.7818			13.5707	67.4415			18.2777	64.1348			5.9423	-58.9199			4.73212	-48.3753			7.53391	-49.6254
8.38573	-57.959			9.19045	60.48			10.5805	65.8092			12.3552	58.4512			13.3517	59.9254			13.611	67.5761			18.2986	64.2598			5.89853	-59.045			4.69255	-48.5003			7.58344	-49.7504
8.46569	-58.084			9.27956	60.605			10.6241	65.9515			12.4017	58.5844			13.3853	60.0636			13.6535	67.7095			18.3203	64.3848			5.85719	-59.17			4.65518	-48.6253			7.63469	-49.8754
8.54621	-58.209			9.36935	60.73			10.6685	66.0938			12.4492	58.7176			13.4201	60.2018			13.697	67.843			18.3427	64.5098			5.81743	-59.295			4.62004	-48.7503			7.68731	-50.0004
8.6278	-58.3342			9.4598	60.855			10.7163	66.2335			12.4994	58.8513			13.4559	60.3378			13.7403	67.9775			18.3662	64.6348			5.77959	-59.42			4.58717	-48.8753			7.74127	-50.1254
8.70974	-58.4594			9.5509	60.98			10.7651	66.3731			12.5494	58.985			13.4927	60.4737			13.7847	68.112			18.3904	64.7598			5.74345	-59.5451			4.55661	-49.0003			7.78533	-50.2504
8.79367	-58.5844			9.64263	61.105			10.8156	66.5141			12.6002	59.1184			13.53	60.6107			13.8307	68.2456			18.4151	64.8848			5.70919	-59.6701			4.52839	-49.1253			7.77258	-50.3754
8.87751	-58.7094			9.73498	61.23			10.8671	66.655			12.6519	59.2517			13.5684	60.7477			13.8777	68.3792			18.4405	65.0098			5.67631	-59.7951			4.50255	-49.2503			7.76159	-50.5004
8.96225	-58.8347			9.82794	61.355			10.9188	66.7955			12.7056	59.385			13.6099	60.8849			13.9258	68.5134			18.4667	65.1348			5.6458	-59.9201			4.4791	-49.3753			7.75238	-50.6254
9.04778	-58.9599			9.92149	61.48			10.9714	66.9359			12.7603	59.5182			13.6507	61.0221			13.9749	68.6476			18.4936	65.2598			5.61712	-60.0451			4.45808	-49.5003			7.74495	-50.7504
9.13448	-59.0856			10.0156	61.605			11.0277	67.0768			12.8155	59.6518			13.6935	61.1611			14.0255	68.7809			18.5209	65.3848			5.59128	-60.1701			4.43952	-49.6253			7.73965	-50.8754
9.22193	-59.2112			10.1103	61.73			11.0844	67.2176			12.8718	59.7854			13.7362	61.3001			14.0771	68.9143			18.548	65.5098			5.56609	-60.2951			4.42343	-49.7503			7.73577	-51.0004
9.30985	-59.3365			10.2055	61.855			11.1423	67.3586			12.9298	59.9183			13.7811	61.4338			14.1282	69.0486			18.5745	65.6348			5.54371	-60.4201			4.40984	-49.8753			7.73367	-51.1254
9.39847	-59.4617			10.3013	61.98			11.2015	67.4997			12.9872	60.0513			13.8259	61.5674			14.1802	69.183			18.6017	65.7598			5.52337	-60.5451			4.39876	-50.0003			7.73337	-51.2504
9.48773	-59.5868			10.3979	62.105			11.2623	67.6408			13.0462	60.1846			13.8735	61.708			14.2223	69.3528			18.6296	65.8848			5.5055	-60.6701			4.3902	-50.1253			7.73485	-51.3754
9.57731	-59.7118			10.4946	62.23			11.3236	67.7819			13.1061	60.318			13.9222	61.8486			14.266	69.5226			18.6583	66.0098			5.48963	-60.7951			4.38418	-50.2503			7.73812	-51.5004
9.66789	-59.8368			10.5919	62.355			11.3863	67.9232			13.1676	60.4515			13.9716	61.9851			14.3338	69.6696			18.6877	66.1348			5.47515	-60.9201			4.38071	-50.3753			7.74318	-51.6254
9.75911	-59.9618			10.6897	62.48			11.4503	68.0644			13.23	60.5849			14.0215	62.1216			14.4026	69.8166			18.7178	66.2598			5.46257	-61.0451			4.37978	-50.5003			7.75002	-51.7504
9.85133	-60.0884			10.7879	62.605			11.5142	68.2051			13.2932	60.7184			14.072	62.259			14.4601	69.9505			18.7487	66.3848			5.45212	-61.1701			4.3814	-50.6253			7.75864	-51.8754
9.9442	-60.215			10.8866	62.73			11.5792	68.3459			13.3564	60.8518			14.1235	62.3963			14.5184	70.0844			18.7803	66.5098			5.44379	-61.2951			4.38556	-50.7503			7.76903	-52.0004
10.037	-60.341			10.9861	62.855			11.6472	68.4884			13.4218	60.9852			14.175	62.5324			14.5776	70.2183			18.8126	66.6348			5.43844	-61.4201			4.39227	-50.8753			7.78119	-52.1254
10.1305	-60.467			11.0858	62.98			11.7156	68.6309			13.4878	61.1187			14.2274	62.6685			14.6376	70.3523			18.8457	66.7598			5.43523	-61.5451			4.40151	-51.0003			7.79511	-52.2504
10.2247	-60.5935			11.1858	63.105			11.7862	68.7701			13.5531	61.252			14.2812	62.8016			14.6976	70.488			18.8795	66.8848			5.43181	-61.6702			4.41328	-51.1253			7.81078	-52.3754
10.3196	-60.7199			11.2863	63.23			11.8577	68.9093			13.6191	61.3853			14.3359	62.9348			14.7584	70.6237			18.914	67.0098			5.39644	-61.7952			4.42755	-51.2503			7.82819	-52.5004
10.4149	-60.8449			11.3859	63.355			11.9289	69.0493			13.6887	61.5189			14.3961	63.0774			14.8223	70.7563			18.9493	67.1348			5.35776	-61.9203			4.44431	-51.3753			7.84734	-52.6254
10.5101	-60.9699			11.4698	63.4801			12.0012	69.1894			13.7586	61.6524			14.4564	63.22			14.8869	70.8888			18.9853	67.2598			5.32107	-62.0453			4.46354	-51.5003			7.8682	-52.7504
10.6068	-61.0965			11.5471	63.6051			12.0765	69.3322			13.829	61.7855			14.506	63.3472			14.9511	71.0225			19.022	67.3848			5.28675	-62.1703			4.48522	-51.6253			7.89078	-52.8754
10.7032	-61.2231			11.6251	63.7301			12.1505	69.4751			13.8989	61.9186			14.5549	63.4743			15.0143	71.1562			19.0594	67.5098			5.25413	-62.2953			4.50931	-51.7503			7.91505	-53.0004
10.8011	-61.3491			11.7039	63.8551			12.2272	69.6151			13.9709	62.0525			14.6263	63.6321			15.081	71.2901							5.22369	-62.4203			4.53581	-51.8753			7.941	-53.1254
10.8987	-61.4751			11.783	63.9801			12.3049	69.7552			14.0423	62.1865			14.697	63.7898			15.1485	71.4239							5.195	-62.5453			4.56466	-52.0003			7.96862	-53.2504
10.997	-61.6008			11.8629	64.1051			12.3823	69.8976			14.1155	62.3197			14.7601	63.926			15.2166	71.5578							5.16845	-62.6703			4.59585	-52.1253			7.99789	-53.3754
11.0957	-61.7264			11.9435	64.2301			12.4605	70.04			14.1895	62.453			14.8223	64.0622			15.2849	71.6918							5.14407	-62.7953			4.62934	-52.2503			8.0288	-53.5004
11.1948	-61.8535			12.0248	64.3551			12.5409	70.1796			14.2644	62.5861			14.8872	64.2			15.3537	71.8259							5.12274	-62.9203			4.66509	-52.3753			8.06133	-53.6254
11.2942	-61.9805			12.1067	64.4801			12.6221	70.3193			14.34	62.7192			14.9521	64.3378			15.4229	71.9601							5.10363	-63.0453			4.70306	-52.5003			8.09545	-53.7504
11.3889	-62.1089			12.1892	64.6051			12.7043	70.4604			14.4158	62.8523			15.0183	64.4744			15.4935	72.0943							5.08618	-63.1703			4.74321	-52.6253			8.13117	-53.8754
11.4709	-62.2373			12.2724	64.7301			12.7861	70.6015			14.4918	62.9854			15.085	64.6111			15.5642	72.2285							5.07097	-63.2953			4.78551	-52.7503			8.16844	-54.0004
11.5466	-62.364			12.3562	64.8551			12.8705	70.7424			14.5699	63.119			15.1513	64.7461			15.6368	72.3618							5.05772	-63.4203			4.82991	-52.8753			8.20727	-54.1254
11.6231	-62.4906			12.4406	64.9801			12.9544	70.8833			14.6479	63.2526			15.2184	64.8811			15.7101	72.4951							5.04675	-63.5453			4.87638	-53.0003			8.24762	-54.2504
11.7002	-62.6157			12.5258	65.1051			13.0401	71.024			14.7278	63.386			15.2892	65.0199			15.7833	72.629							5.03889	-63.6705			4.92486	-53.1253			8.28947	-54.3754
11.7779	-62.7407			12.6114	65.2301			13.1265	71.1647			14.8076	63.5194			15.3608	65.1588			15.8572	72.7629							5.03265	-63.7955			4.97531	-53.2503			8.33282	-54.5004
11.8564	-62.8661			12.6976	65.3551			13.2134	71.3059			14.8884	63.6531			15.4288	65.2947			15.9201	72.8919							5.02922	-63.9205			5.0277	-53.3753			8.37763	-54.6254
11.9355	-62.9914			12.7844	65.4801			13.301	71.447			14.9692	63.7867			15.4975	65.4306			15.9836	73.0209							5.02744	-64.0456			5.08197	-53.5003			8.42388	-54.7504
12.0155	-63.1164			12.8717	65.6051			13.3895	71.5873			15.0502	63.9199			15.5728	65.568			16.0461	73.1495							5.02843	-64.1706			5.13808	-53.6253			8.47156	-54.8754
12.0962	-63.2414			12.9596	65.7301			13.4786	71.7276			15.1319	64.053			15.6487	65.7053			16.1089	73.2781							5.03169	-64.2956			5.19599	-53.7503			8.52064	-55.0004
12.1776	-63.3664			13.048	65.8551			13.5687	71.8704			15.2154	64.1866			15.7218	65.8414			16.1721	73.4067							5.03715	-64.4206			5.25565	-53.8753			8.57117	-55.1254
12.2596	-63.4914			13.1369	65.9801			13.6588	72.0133			15.2996	64.3202			15.7956	65.9774			16.236	73.5352							5.04488	-64.5457			5.31702	-54.0003			8.62298	-55.2504
12.3422	-63.6169			13.2264	66.1051			13.7502	72.1543			15.3835	64.4534			15.8722	66.1157			16.3006	73.6637							5.05488	-64.6707			5.38005	-54.1253			8.67614	-55.3754
12.4251	-63.7424			13.3164	66.2301			13.8423	72.2954			15.4679	64.5866			15.9491	66.254			16.366	73.7922							5.06715	-64.7957			5.4447	-54.2503			8.73061	-55.5004
12.5091	-63.8694			13.4069	66.3551			13.9362	72.4352			15.5539	64.7202			16.0159	66.3822			16.4322	73.9207							5.00877	-64.921			5.51093	-54.3753			8.78638	-55.6254
12.5938	-63.9965			13.4978	66.4801			14.0305	72.575			15.6405	64.8538			16.0828	66.5104			16.499	74.0492							4.93199	-65.0463			5.57869	-54.5003			8.8434	-55.7504
12.6785	-64.1215			13.5893	66.6051			14.1234	72.7191			15.7272	64.9874			16.1612	66.6469			16.5665	74.1776							4.85216	-65.1713			5.64794	-54.6253			8.89964	-55.8754
12.7637	-64.2465			13.6812	66.7301			14.2168	72.8632			15.8141	65.1211			16.2398	66.7833			16.6328	74.306							4.77335	-65.2963			5.71864	-54.7503			8.95455	-56.0004
12.8499	-64.3722			13.7736	66.8551			14.3134	73.0048			15.9021	65.2545			16.3115	66.9114			16.7022	74.4345							4.69598	-65.4213			5.79076	-54.8753			9.01062	-56.1254
12.9367	-64.4979			13.8665	66.9801			14.4107	73.1464			15.9905	65.3879			16.3833	67.0395			16.7721	74.5629							4.62011	-65.5463			5.86424	-55.0003			9.06785	-56.2504
13.0244	-64.6253			13.9598	67.1051			14.5087	73.2836			16.0798	65.5211			16.4565	67.1678			16.8425	74.6916							4.54587	-65.6713			5.93905	-55.1253			9.12621	-56.3754
13.1123	-64.7527			14.0535	67.2301			14.6073	73.4208			16.1694	65.6543			16.5296	67.2961			16.9132	74.8202							4.47313	-65.7963			6.01515	-55.2503			9.18569	-56.5004
13.2006	-64.8786			14.1477	67.3551			14.7052	73.5643			16.2595	65.7878			16.6035	67.4243			16.9837	74.949							4.40199	-65.9213			6.09251	-55.3753			9.24627	-56.6254
13.2894	-65.0046			14.2423	67.4801			14.8033	73.7079			16.35	65.9213			16.678	67.5525			17.0549	75.0778							4.33246	-66.0463			6.17108	-55.5003			9.30794	-56.7504
13.3786	-65.1309			14.3373	67.6051			14.9038	73.8466			16.4301	66.0519			16.7535	67.6808			17.1252	75.2077							4.26456	-66.1713			6.25084	-55.6253			9.37066	-56.8754
13.4683	-65.2572			14.4328	67.7301			15.0045	73.9853			16.5095	66.1826			16.8295	67.809			17.1961	75.3376							4.19851	-66.2963			6.33174	-55.7503			9.43443	-57.0004
13.5592	-65.3822			14.5286	67.8551			15.0994	74.1213			16.5859	66.3134			16.9034	67.9381			17.2566	75.4729							4.13516	-66.4213			6.41375	-55.8753			9.49923	-57.1254
13.6498	-65.5073			14.6248	67.9801			15.1937	74.2574			16.6629	66.4442			16.9778	68.0671			17.3179	75.6082							4.0738	-66.5463			6.49685	-56.0003			9.56504	-57.2504
13.7415	-65.6326			14.7215	68.1051			15.2807	74.3891			16.7417	66.5743			17.0428	68.2029			17.3756	75.745							4.01416	-66.6713			6.58099	-56.1253			9.63184	-57.3754
13.8335	-65.758			14.8185	68.2301			15.3677	74.5209			16.8211	66.7043			17.1065	68.3386			17.4336	75.8819							3.95635	-66.7963			6.66614	-56.2503			9.69961	-57.5004
13.9255	-65.8832			14.9159	68.3551			15.4548	74.6533			16.8886	66.842			17.1703	68.4744			17.4936	76.0195							3.90113	-66.9213			6.75228	-56.3753			9.76835	-57.6254
14.0179	-66.0084			15.0136	68.4801			15.5424	74.7857			16.9569	66.9797			17.2347	68.6102			17.5529	76.1571							3.84749	-67.0463			6.83938	-56.5003			9.83802	-57.7504
14.1114	-66.1334			15.1117	68.6051			15.6309	74.9185			17.0194	67.1149			17.3008	68.747			17.6144	76.2939							3.79631	-67.1714			6.9274	-56.6253			9.90885	-57.8754
14.2051	-66.2584			15.2102	68.7301			15.72	75.0514			17.0828	67.2502			17.3674	68.8838			17.6761	76.4307							3.74746	-67.2964			7.01632	-56.7503			9.98017	-58.0004
14.2993	-66.3841			15.309	68.8551			15.8099	75.1834			17.1567	67.4207			17.436	69.0203			17.7387	76.5681							3.70162	-67.4215			7.10611	-56.8753			10.0526	-58.1254
14.3939	-66.5097			15.4082	68.9801			15.9	75.3154			17.2305	67.5913			17.5031	69.1568			17.8016	76.7055							3.65825	-67.5465			7.19675	-57.0003			10.1259	-58.2504
14.4886	-66.6347			15.5077	69.1051			15.9849	75.4619			17.3006	67.734			17.5716	69.2925			17.8653	76.8428							3.61754	-67.6716			7.28821	-57.1253			10.2	-58.3754
14.5836	-66.7597			15.6076	69.2301			16.0704	75.6083			17.3701	67.8768			17.6408	69.4282			17.9297	76.9801							3.57945	-67.7966			7.38046	-57.2503			10.275	-58.5004
14.6789	-66.9072			15.7077	69.3551			16.156	75.7548			17.4437	68.0216			17.7112	69.5646											3.54367	-67.9216			7.47349	-57.3753			10.3509	-58.6254
14.7749	-67.0546			15.8082	69.4801			16.2425	75.9012			17.5155	68.1663			17.7823	69.701											3.51061	-68.0466			7.56726	-57.5003			10.4276	-58.7504
14.8717	-67.2074			15.909	69.6051			16.3301	76.0477			17.588	68.3094			17.854	69.8364											3.48031	-68.1716			7.66176	-57.6253			10.505	-58.8754
14.969	-67.3602			16.0101	69.7301			16.4186	76.1942			17.6606	68.4526			17.9256	69.9719											3.45267	-68.2967			7.75696	-57.7503			10.5832	-59.0004
15.0664	-67.4859			16.1116	69.8551			16.5086	76.3413			17.7375	68.5956															3.42802	-68.4217			7.85284	-57.8753			10.6622	-59.1254
15.1639	-67.6115			16.2133	69.9801			16.5993	76.4883			17.8148	68.7385															3.40629	-68.5468			7.94939	-58.0003			10.7419	-59.2504
15.2616	-67.7371			16.3153	70.1051			16.6905	76.6368			17.8903	68.8831															3.38795	-68.6718			8.04659	-58.1253			10.8223	-59.3754
15.3598	-67.8626			16.4176	70.2301			16.7815	76.7852			17.9637	69.0276															3.37258	-68.7968			8.1444	-58.2503			10.9035	-59.5004
15.4587	-67.9876			16.5202	70.3551			16.8669	76.9275																			3.35988	-68.9218			8.24283	-58.3753			10.9853	-59.6254
15.5581	-68.1126			16.6231	70.4801			16.95	77.0698																			3.35021	-69.0469			8.34184	-58.5003			11.0679	-59.7504
15.6572	-68.2376			16.7258	70.6051			17.0177	77.2047																			3.34314	-69.1719			8.44142	-58.6253			11.1512	-59.8754
15.7565	-68.3626			16.8237	70.7301			17.0857	77.3397																			3.33914	-69.2969			8.54156	-58.7503			11.2351	-60.0004
15.8571	-68.488			16.8913	70.8551			17.1484	77.4756																			3.3389	-69.422			8.64223	-58.8753			11.3197	-60.1254
15.9572	-68.6134			16.9595	70.9801			17.2103	77.6116																			3.34174	-69.5471			8.74343	-59.0003			11.4049	-60.2504
16.0581	-68.7384			17.0283	71.1051			17.2753	77.7448																			3.34767	-69.6722			8.84514	-59.1253			11.4907	-60.3754
16.159	-68.8634			17.0976	71.2301			17.341	77.878																			3.35665	-69.7973			8.94734	-59.2503			11.5772	-60.5004
16.2604	-68.9885			17.1676	71.3552			17.4061	78.0069																			3.36855	-69.9223			9.05002	-59.3753			11.6643	-60.6254
16.3619	-69.1135			17.2382	71.4802			17.4703	78.1359																			3.38347	-70.0473			9.15317	-59.5003			11.752	-60.7504
16.4637	-69.2387			17.3094	71.6053			17.5412	78.2713																			3.40098	-70.1727			9.25677	-59.6253			11.8402	-60.8754
16.5657	-69.3639			17.3811	71.7303			17.6112	78.4067																			3.42147	-70.298			9.36081	-59.7503			11.9291	-61.0004
16.6679	-69.4894			17.4532	71.8553			17.676	78.5497																			3.44499	-70.423			9.46528	-59.8753			12.0184	-61.1254
16.7705	-69.6149			17.5259	71.9803			17.7414	78.6926																			3.4714	-70.5481			9.57016	-60.0003			12.1084	-61.2504
[truncated: 166 more rows]
